# Supplementary material for: Analysis of 200 unrelated individuals with a constitutional NF1 deep intronic pathogenic variant reveals that variants flanking the alternatively spliced NF1 exon 31 [23a] cause a classical neurofibromatosis type 1 phenotype while altering predominantly NF1 isoform type II
Source: Hum Genet. 2023 Apr 25;142(7):849–61. doi: 10.1007/s00439-023-02555-z (PMC10329576; doi:10.1007/s00439-023-02555-z)
Supplement: Supplementary file 2 — Supplementary file2 (XLSX 16643 KB) [file 439_2023_2555_MOESM2_ESM.xlsx]

## Sheet: Table S1
DNA change using NM_000267.3 unless otherwise specified	DNA change using NC_000017.10	Intron location	RNA change	RNA change	Common splice acceptor site 1	Common splice donor site 1	UAB cohort	Protein change	Variant type	Splicing type according to Wimmer et al. (2007)	HGMD/LOVD/ClinVar	Comment
c.60+27385T>A	g.29449790T>A	1 [1]	r.60_61ins60+27387_60+27596	r.60_61insguugaauauaauggaaucauuuugguauggagaagaaaugguuaaaaauagaccagugggucaucucagugugaaagucaagaggacuucuaggcuuaagccugguagcuaaauuucuguuggcucuacccucuucaugaugaguccaaguuuauuuugaucugcaucuuucuuuuuuuuaaugaaugaaauucuccuucauucagccug	-	-	1x	p.Leu21fs	Deep intronic splice	Type II OOF	None	None
c.288+545A>G	g.29486656A>G	3 [3]	r.288_289ins288+546_288+660	r.288_289insguuguuaccacaguguauuucaaccaugacuuaauuugaacuuuuucaagaguauuucuauuguguaaagaaaguauuucuauacaucauuauccuuaauucuuccuggaacaug	-	-	5x	p.Gln97fs	Deep intronic splice	Type II OOF	None	None
c.288+1137C>T	g.29487248C>T	3 [3]	r.288_289ins288+1018_288+1135	r.288_289insagucucacucugcggcacaggcugaagugcaguggcacccucucggcucauugcaaccuccacuucccggguucaagcuauucucaugccucagccucccaaguagcugggauuacag	+	-	2x	p.Gln97fs	Deep intronic splice	Type II OOF	Yes (details in Table S2)	None
c.288+1139T>A	g.29487250T>A	3 [3]	r.288_289ins288+1018_288+1135	r.288_289insagucucacucugcggcacaggcugaagugcaguggcacccucucggcucauugcaaccuccacuucccggguucaagcuauucucaugccucagccucccaaguagcugggauuacag	+	-	2x	p.Gln97fs	Deep intronic splice	Type II OOF	None	None
c.288+2025T>G	g.29488136T>G	3 [3]	r.288_289ins288+1917_288+2024	r.288_289insugauuuuacagauguuucuugauucuuacuuuuaaaucaaaguaaauugaggcaguuuaagaagaacggagcucacaaguauacguuuguuauacauaguuggaauau	+	-	2x	p.Gln97fs	Deep intronic splice	Type II OOF	Yes (details in Table S2)	None
c.289-2005T>G	g.29488199T>G	3 [3]	r.288_289ins288+1917_289-2006	r.288_289insugauuuuacagauguuucuugauucuuacuuuuaaaucaaaguaaauugaggcaguuuaagaagaacggagcucacaaguauacguuuguuauacauaguuggaauauuuaagugaaagaaaaauacuuaccaauauguuaugagugcaauuuuguagaauuugaggaauc	+	-	1x	p.Gln97fs	Deep intronic splice	Type II OOF	None	None
c.289-327T>C	g.29489877T>C	3 [3]	r.288_289ins289-324_289-249	r.288_289insaacucacagcaaacuggggauucccagggaagggcucguuuggugaacaagagagcaagcaggaaugggaggacug	+	+	1x	p.Gln97fs	Deep intronic splice	Type II OOF	None	None
c.289-308G>C	g.29489896G>C	3 [3]	r.288_289ins[289-324_289-309;g>c;289-307_289-249]	r.288_289insaacucacagcaaacugcggauucccagggaagggcucguuuggugaacaagagagcaagcaggaaugggaggacug	+	+	1x	p.Gln97fs	Deep intronic splice	Type II OOF	None	None
c.289-243G>T	g.29489961G>T	3 [3]	r.288_289ins289-324_289-249	r.288_289insaacucacagcaaacugcggauucccagggaagggcucguuuggugaacaagagagcaagcaggaaugggaggacug	+	+	1x	p.Gln97fs	Deep intronic splice	Type II OOF	None	None
c.888+651T>A	g.29510334T>A	8 [6]	r.888_889ins888+653_888+784	r.888_889insgagaaauacucuuagcuggcugaacaugagaugguuuccuucaugguuugccuguagauggagauguucagaaucagcugaaugauuuauuacuuuguagaaguauuggaccgggaauuuauacauuaaagg	-	+	1x	p.Lys297fs	Deep intronic splice	Type II OOF	Yes (details in Table S2)	None
c.888+789A>G	g.29510472A>G	8 [6]	r.888_889ins888+710_888+784	r.888_889insauggagauguucagaaucagcugaaugauuuauuacuuuguagaaguauuggaccgggaauuuauacauuaaagg	-	+	3x	p.Lys297fs	Deep intronic splice	Type II OOF	Yes (details in Table S2)	None
c.889-8392A>G	g.29519048A>G	8 [6]	r.888_889ins889-8504_889-8397	r.888_889insgugccuguugacuuccuuuaccuauuauucuguuauguugcuuccaguuccuuaugaauucgcggaacuuuuuguauauucagagcaguaauccuacauuuuuagucu	-	-	4x	p.Lys297fs	Deep intronic splice	Type II OOF	None	None
c.889-7324A>G	g.29520116A>G	8 [6]	r.888_889ins889-7403_889-7325	r.ggacagccacugcaaaggguuaaauguauauucuuccagucuagcuuuuauauuuuuaugaggauggggagauagacag	-	-	9x	p.Lys297fs	Deep intronic splice	Type II OOF	None	None
c.889-21C>A	g.29527419C>A	8 [6]	r.[889_1062del;=]	r.[889_1062del;=]	-	-	1x	p.[Lys297_Lys354del;=]	Intronic acceptor site	Type I IF	None 2	Low level of exon skipping (~30%)
c.1062+60A>G	g.29527673A>G	9 [7]	r.[889_1062del;=]	r.[889_1062del;=]	-	-	1x	p.[Lys297_Lys354del;=]	Intronic donor site	Type I IF	None	Low level of exon skipping (~20%); intron retention was not observed, although the variant creates a strong splice donor (SpliceSiteFinder-like, MaxEntScan and NNSplice scores as follows: 77.4 / 10.1 / 1.0).
c.1260+1207T>G	g.29529710T>G	11 [9]	r.1260_1261ins1260+1030_1260+1206	r.1260_1261insguguuuagugagcauuuugggaggacaguccuuuguugugcaggaugccuugggcauugcaggaccuuuaagaucgucuggccucauuucauuaaaugccaguugugcugcaucuccccaucccuagucauuaugaacaaauaaacaugccugagggaaugauaccuccucccuuag	-	-	1x	p.Ser421fs	Deep intronic splice	Type II OOF	None	None
c.1260+1604A>G	g.29530107A>G	11 [9]	r.1260_1261ins1260+1605_1260+1646	r.1260_1261inscugacuacauagagcacuuucaagcauggacuuggcacugcu	-	-	23x	p.Ser421fs	Deep intronic splice	Type II OOF	Yes (details in Table S2)	None
c.1261-21T>G	g.29533237T>G	11 [9]	r.1260_1261ins1261-20_1261-1	r.1260_1261insuggucuuuguuuuucucuag	-	-	1x	p.Ser421fs	Deep intronic acceptor site	Type III OOF	Yes (details in Table S2)	None
c.1392+744T>G	g.29534133T>G	12 [10a]	r.1392_1393ins1392+745_1392+824	r.1392_1393insuuucuauuauuggcugcugucgcucacaugaucagaugccaaccagucacuguuuugcauggcagugggcuucuguggcu	-	+	1x	p.Ser465fs	Deep intronic splice	Type II OOF	None	None
c.1392+754T>G	g.29534143T>G	12 [10a]	r.1392_1393ins1392+755_1392+824	r.1392_1393insuggcugcugucgcucacaugaucagaugccaaccagucacuguuuugcauggcagugggcuucuguggcu	-	+	2x	p.Ser465fs	Deep intronic splice	Type II OOF	Yes (details in Table S2)	None
c.1392+755T>A	g.29534144T>A	12 [10a]	r.1392_1393ins1392+757_1392+824	r.1392_1393insgcugcugucgcucacaugaucagaugccaaccagucacuguuuugcauggcagugggcuucuguggcu	-	+	1x	p.Ser465fs	Deep intronic splice	Type II OOF	None	None
c.1392+1288A>G	g.29534677A>G	12 [10a]	r.[1392_1393ins[1392+780_1392+824;1392+1289_1392+1327],1392_1393ins1392+1289_1392+1327]	r.[1392_1393insuggcugcugucgcucacaugaucagaugccaaccagucacuguuuugcauggcagugggcuucuguggcuguugaagaaauuuucaguacagguauaaguuaauuggag,1392_1393insguugaagaaauuuucaguacagguauaaguuaauuggag]	-	-	1x	p.[Ser465fs;Pro464_Ser465ins15]	Deep intronic splice	Type II OOF / Type II IF	None	Low level of r.1392_1393ins1392+780_1392+824 (~45%) and very low level of r.1392_1393ins1392+1289_1392+1327; this variant creates a slightly stronger acceptor than another cryptic acceptor located one nucleotide downstream (SpliceSiteFinder-like, MaxEntScan and NNSplice scores: WT 79.5 / 6.0 / - and MUT 88.5 / 8.5 / 1.0) and is used with a splice donor site that is already present, resulting in p…
c.1393-1555C>G	g.29539914C>G	12 [10a]	r.1392_1393ins1393-1630_1393-1556	r.1392_1393insaagugaagauuuguuuacaccagcaucacuacaaacaauaacgcauugugcuuggacaucacgauggcuaugaua	-	-	4x	p.Ser465fs	Deep intronic splice	Type II OOF	Yes (details in Table S2)	None
c.1393-1533C>G	g.29539936C>G	12 [10a]	r.1392__1393ins1393-1630_1393-1534	r.1392_1393insaagugaagauuuguuuacaccagcaucacuacaaacaauaacgcauugugcuuggacaucacgauggcuaugauacuaagugauaggaauuuuucag	-	-	2x	p.Ser465fs	Deep intronic splice	Type II OOF	None	None
c.1393-592A>G	g.29540877A>G	12 [10a]	r.1392_1393ins1393-672_1393-597	r.1392_1393insgcaaaaugcaugcauucuguaacuuaaaagagguggagugccgucgaaggaaaaagcaaauuuuacaauuaaacua	+	-	4x	p.Ser465fs	Deep intronic splice	Type II OOF	Yes (details in Table S2)	None
c.1393-523A>T	g.29540946A>T	12 [10a]	r.1392_1393ins1393-672_1393-525	r.1392_1393insgcaaaaugcaugcauucuguaacuuaaaagagguggagugccgucgaaggaaaaagcaaauuuuacaauuaaacuaguaaauacaaagauugccuacauguuucauuaauucuaagaagcacuuauuuuuacucuucucuaaaauugg	+	-	1x	p.Ser465fs	Deep intronic splice	Type II OOF	None	None
c.1527+675C>T	g.29542278C>T	13 [10b]	r.1527_1528ins1527+558_1527+673	r.1527_1528insggucuugcucugcuucccaagcuagagagcaguggagcagugauggcucacugccuucgaacuccugaccucaagccauccuccagccucggccuccccaagugcugugauuacag	-	-	2x	p.Asn510fs	Deep intronic splice	Type II OOF	Yes (details in Table S2)	None
c.1527+1159C>T	g.29542762C>T	13 [10b]	r.1527_1528ins1527+1104_1527+1157	r.1527_1528insgaugacauguuuaaccuuuguugagcuucuucagucccuggagagcagcaucaa	+	-	1x	p.Asn510fs	Deep intronic splice	Type II OOF	Yes (details in Table S2)	None
c.1527+1167C>G	g.29542770C>G	13 [10b]	r.1527_1528ins1527+1104_1527+1162	r.1527_1528insgaugacauguuuaaccuuuguugagcuucuucagucccuggagagcagcaucaagcaag	+	-	2x	p.Asn510fs	Deep intronic splice	Type II OOF	None	None
c.1527+1205T>G	g.29542808T>G	13 [10b]	r.1527_1528ins1527+1104_1527+1204	r.1527_1528insgaugacauguuuaaccuuuguugagcuucuucagucccuggagagcagcaucaagcaagguuucuuaucguuuugcucaguaacuggcuuuuuaaaaagug	+	-	1x	p.Asn510fs	Deep intronic splice	Type II OOF	None	None
c.1642-449A>G	g.29548419A>G	14 [10c]	r.1642_1643ins1642-448_1642-1	r.1642_1643insgagacuuuguggcaagugagacaguuuaaguaaaaacuuaaaagauaaguaaaucuuuugcuguguguauuaauuuuggcaagccuucuuacuuggggauuagcuuuuuguuucauagaguucuuuaauaucuauugaaauuauuuuguuuguuucuuaaagcaguuuuuacaguuauauauuguuccgaauucaucauuuagcuuuauauguacaugccaguuagagucagaaugaugggaauaaaaugauuucauucugucuguauuauucccuagagguuuguguucaccagaguuucucucuuuuuaccuuuuacuauauauugaaacuacaaaugaaagagcucaauuucuuagcauuuauaaaauaaguacuccagugu…	-	-	12x	p.Ala548fs	Deep intronic splice	Type III OOF	Yes (details in Table S2)	None
c.1721+542A>G	g.29549489A>G	15 [11]	r.1721_1722ins1721+362_1721+537	r.1721_1722insuuuuuugaacuaugaucuuucauaaacuuucuguaauaccaaugcuuucgaugaaugaauuaauaauggacaccugcuuagaagaaaaaaauguaugcagaauuuuguggucugcuuccuagauuauacaaaucauuacauuuuaaugagcaugaagucaccacacggaggaaaau	-	-	2x	p.Ser575fs	Deep intronic splice	Type II OOF	Yes (details in Table S2)	None
c.1722-26T>C	g.29550436T>C	15 [11]	r.1721_1722ins1722-43_1722-27;u>c;1722-25_1722-1]	r.1721_1722insguuauugaugaugcuagcaacaaugaacuuuauguuacugcag	-	-	1x	p.Ser574fs	Deep intronic splice	Type IV OOF	None 2	Possible mechanism: likely destroys the branchpoint site, leading to activation of cryptic upstream intronic acceptor
c.3198-330A>G	g.29558761A>G	24 [19a]	r.3197_3198ins3198-329_3198-214	r.3197_3198insauauuuucaauccaugggugguugaauccauggauauagaacucacugauacagagggcccauuguacaugcuucugauuuaagguagccauuuugccaagauuacuuuguagaaa	-	-	2x	p.Asp1067fs	Deep intronic splice	Type II OOF	None	None
c.3198-314G>A	g.29558777G>A	24 [19a]	r.3197_3198ins3198-312_3198-246	r.3197_3198insgugguugaauccauggauauagaacucacugauacagagggcccauuguacaugcuucugauuuaag	-	-	5x	p.Asp1067fs	Deep intronic splice	Type II OOF	Yes (details in Table S2)	None
c.3975-2638T>G	g.29573364T>G	29 [23.1]	r.3974_3975ins[u>g;3975-2637_3975-2561]	r.3974_3975insgccaugcuaauuucugaacucuuacuguauucauaugcugugccacacagcaaacucuaaggaaucuacagcaaugac	-	-	2x	p.Arg1325fs	Deep intronic splice	Type II OOF	None	None
NM_000267.3:c.4110+937C>G / NM_001042492.2:c.4110+937C>G	g.29577074C>G	30 [23.2]	NM_000267.3: r.4110_4111ins4110+836_4110+936 (minor effect; excluding exon 31 [23a]) / NM_001042492.2:r.4110_4111ins4110+836_4110+936 (major effect; including exon 31 [23a])	r.4110_4111insagucaucgcagccauuugcuuuuuuagcacacggcuucaguugcuuagagacguuaacagcaucauugaaaucaccauuuuaaaagcuguuugaggcugcu	+	-	5x	NM_000267.3:p.Val1371fs (minor) / NM_001042492.2:p.Ala1371fs	Deep intronic splice	Type II OOF	None	None
NM_000267.3:c.4110+945A>G / NM_001042492.2:c.4110+945A>G	g.29577082A>G	30 [23.2]	NM_000267.3: r.4110_4111ins4110+836_4110+940 (minor effect; excluding exon 31 [23a]) / NM_001042492.2:r.4110_4111ins4110+836_4110+940 (major effect; including exon 31 [23a])	r.4110_4111insagucaucgcagccauuugcuuuuuuagcacacggcuucaguugcuuagagacguuaacagcaucauugaaaucaccauuuuaaaagcuguuugaggcugcucuau	+	-	2x	NM_000267.3:p.Val1371fs / NM_001042492.2:p.Ala1371fs	Deep intronic splice	Type II OOF	Yes (details in Table S2)	None
NM_000267.3:c.4110+973T>G / NM_001042492.2:c.4110+973T>G	g.29577110T>G	30 [23.2]	NM_000267.3: r.4110_4111ins[4110+836_4110+972;u>g] (minor effect; excluding exon 31 [23a]) / NM_001042492.2:r.4110_4111ins[4110+836_4110+972;u>g] (major effect; including exon 31 [23a])	r.4110_4111insagucaucgcagccauuugcuuuuuuagcacacggcuucaguugcuuagagacguuaacagcaucauugaaaucaccauuuuaaaagcuguuugaggcugcucuaugugaauuuuuucaccauugcuauuuuuaaagag	+	-	1x	NM_000267.3:p.Val1371fs (minor) / NM_001042492.2:p.Ala1371fs	Deep intronic splice	Type II OOF	None	None
NM_000267.3:c.4110+2183G>T / NM_001042492.2:c.4111-1636G>T	g.29578320G>T	30 [23.2]	NM_000267.3: r.= (excluding exon 31 [23a]) / NM_001042492.2:r.4110_4111ins4111-1722_4111-1638 (major effect; including exon 31 [23a])	NM_001042492.2:r.4110_4111insuaacagaaagguaccuuccugcucuucuguguucugccuggagggauaguagucccuuugggaccuacuggggaaauguugaaag	-	-	1x	NM_000267.3:p.= / NM_001042492.2:p.Ala1371fs	Deep intronic splice	Type II OOF	None	None
NM_000267.3:c.4110+2424A>G / NM_001042492.2:c.4111-1395A>G	g.29578561A>G	30 [23.2]	NM_000267.3: r.[=;4110_4111ins4110+2421_4110+2461(almost no effect on transcript; excluding exon 31 [23a]) / NM_001042492.2:r.4110_4111ins4111-1398_4111-1358 (major effect; including exon 31 [23a])	NM_000267.3:r.[=,4110_4111insgaugaagauaaaaugauucccaaaguggauauucucguaug] / NM_001042492.2:r.4110_4111insgaugaagauaaaaugauucccaaaguggauauucucguaug	-	-	1x	NM_000267.3:p.Val1371fs (almost none) / NM_001042492.2:p.Ala1371fs	Deep intronic splice	Type II OOF	None	None
NM_000267.3:c.4110+4159A>G / NM_001042492.2:c.4173+278A>G	g.29580296A>G	30 [23.2] / 31 [23a]	NM_000267.3:r.4110_4111ins4110+ 4160_4110+4239 (very minor effect) / NM_001042492.2:r.4173_4174ins4173+279_4173+358	NM_000267.3:r.4110_4111insauuauaaaugaaugcaaagaaacuuaauuucaaggccuuaggaaacgcugacugucuucauucuugcuucuuguuugaag / NM_001042492.2:r.4173_4174insauuauaaaugaaugcaaagaaacuuaauuucaaggccuuaggaaacgcugacugucuucauucuugcuucuuguuugaag	-	+	1x	NM_000267.3:p.Val1371fs (very minor effect) / NM_001042492.2:p.Val1392fs	Deep intronic splice	Type II OOF	Yes (details in Table S2)	None
NM_000267.3:c.4110+4166A>G / NM_001042492.2:c.4173+285A>G	g.29580303A>G	30 [23.2] / 31 [23a]	NM_000267.3:r.4110_4111ins4110+4167_4110+4239 (very minor effect) / NM_001042492.2:r.4173_4174ins4173+286_4173+358 (major effect)	NM_000267.3:r.4110_4111insaugaaugcaaagaaacuuaauuucaaggccuuaggaaacgcugacugucuucauucuugcuucuuguuugaag / NM_001042492.2:r.4173_4174insaugaaugcaaagaaacuuaauuucaaggccuuaggaaacgcugacugucuucauucuugcuucuuguuugaag	-	+	2x	NM_000267.3:p.Val1371fs (very minor effect) / NM_001042492.2:p.Val1392fs	Deep intronic splice	Type II OOF	None	None
NM_000267.3:c.4111-3485T>G / NM_001042492.2:c.4173+1859T>G	g.29581877T>G	30 [23.2] / 31 [23a]	NM_000267.3:r.= / NM_001042492.2:r.4173_4174ins4173+1810_1473+1854	NM_001042492.2:r.4173_4174inscacagguaauacgagcuccucauggaaacaaggggaaucuaauug	-	-	1x	NM_000267.3:p.= / NM_001042492.2:p.Val1392fs	Deep intronic splice	Type II OOF	None	None
NM_000267.3:c.4111-679G>A / NM_001042492.2:c.4174-679G>A	g.29584683G>A	30 [23.2] / 31 [23a]	NM_000267.3: r.4110_4111ins4111-657_4111-618 (minor effect) / NM_000267.3: r.4110_4111ins4111-657_4111-559 (major effect) / NM_000267.3: r.4110_4111ins4111-657_4111-555 (minor effect) / NM_001042492.2:r.4173_4174ins4174-657_4174-618 (minor effect) / NM_001042492.2:r.4173_4174ins4174-657_4174-559 (major effect) / NM_001042492.2:r.4173_4174ins4174-657_4174-555 (minor effect)	NM_000267.3:r.4110_4111ins[guccccaagaauucccaucccuccaugguuuaaauaauag,guccccaagaauucccaucccuccaugguuuaaauaauagguagguucuuguauuauaaaggaagcugugaagaaaaggcacuggcaguaacauuacuu,guccccaagaauucccaucccuccaugguuuaaauaauagguagguucuuguauuauaaaggaagcugugaagaaaaggcacuggcaguaacauuacuuguaa] / NM_001042492.2:r.4173_4174ins[guccccaagaauucccaucccuccaugguuuaaauaauag,guccccaagaauucccaucccuccaugguuuaaauaauagguagguucuugua…	-	-	6x	NM_000267.3:p.Val1371fs (minor) / NM_000267.3:p.Val1371fs (major) / NM_000267.3:p.Val1371fs (minor) / NM_001042492.2:p.Val1392fs (minor) / NM_001042492.2:p.Val1392fs (major) / NM_001042492.2:p.Val1392fs (minor)	Deep intronic splice	Type II OOF	None	None
c.4515-21T>C	g.29588708T>C	34 [27a]	r.[4514_4515ins4515-14_4515-1,4514_4515ins4515-17_4515-1]	r.[4514_4515insuuugcuguaucuag, 4514_4515insuaguuugcuguaucuag]	-	-	1x	p.[Arg1505fs;Arg1505fs]	Deep intronic acceptor site	Type IV OOF	None 2	None
c.4773-11427A>G	g.29641411A>G	36 [27b]	r.4772_4773ins[4773-11515_4773-11426;a>g]	r.4772_4773insgauggagucccgaagagaaaauuacauguucuaagaagaaaagcugccaguuggguuaucacuuacagugagauuucuucucauaagag	-	-	1x	p.Phe1592fs	Deep intronic splice	Type II OOF	None	None
c.5206-38A>G	g.29654479A>G	37 [28]	r.5206_5546del	r.5206_5546del	-	-	1x	p.Gly1737fs	Deep intronic splice	Type I OOF	Yes (details in Table S2)	None
c.5547-456G>T	g.29656858G>T	38 [29]	r.5546_5547ins5547-538_5547-458	r.5546_5547insuuuguaggguaacuuuuaggacacccagaaagaaguucagcagauccugauuaaagauuuucacauucuaauuugaugaag	+	-	1x	p.Ser1850fs	Deep intronic splice	Type II OOF	Yes (details in Table S2)	None
c.5547-363T>G	g.29656951T>G	38 [29]	r.5546_5547ins[5547-538_5547-364;t>g]	r.5546_5547insuuuguaggguaacuuuuaggacacccagaaagaaguucagcagauccugauuaaagauuuucacauucuaauuugaugaagggaagggccaucugauaucugucccuaugauccccauuauaacuggaucuagugggaaagagaaccagaauuugaguuuuggcuuugcuaaaaag	+	-	3x	p.Ser1850fs	Deep intronic splice	Type II OOF	None	None
c.5749+267A>G	g.29657783A>G	39 [30]	r.5749_5750ins[5749+155_5749+266;a>g]	r.5749_5750insgaacucugaaggaacuuuuugguaggccacauugagaaauccaccaaaauucugauaauaaaagcaaagcggcaagaguuugguacuuuacacaccucuggaccacuuacaag	+	-	2x	p.Ser1917fs	Deep intronic splice	Type II OOF	Yes (details in Table S2)	None
c.5749+332A>G	g.29657848A>G	39 [30]	r.5749_5750ins5749+155_5749+331	r.5749_5750insgaacucugaaggaacuuuuugguaggccacauugagaaauccaccaaaauucugauaauaaaagcaaagcggcaagaguuugguacuuuacacaccucuggaccacuuacaaaguauuuucuucacuguugcaguuuaauuagcuucagcauuucucuucauagcagaaaaguccac	+	-	32x	p.Ser1917fs	Deep intronic splice	Type II OOF	Yes (details in Table S2)	None
c.5749+335_5749+338dup	g.29657851_29657854dup	39 [30]	r.5749_5750ins5749+155_5749+335	r.5749_5750insgaacucugaaggaacuuuuugguaggccacauugagaaauccaccaaaauucugauaauaaaagcaaagcggcaagaguuugguacuuuacacaccucuggaccacuuacaaaguauuuucuucacuguugcaguuuaauuagcuucagcauuucucuucauagcagaaaaguccacauaa	+	-	1x	p.Ser1917fs	Deep intronic splice	Type II OOF	None	None
c.5750-1178_5750-1163del	g.29660678_29660693del	39 [30]	r.5749_5750ins5750-1150_5750-1007	r.5749_5750insaauuucaguuuggaagaugaaaagguucuagagauggaugguggugauggcugcacaaugauuugaauguacucagugccacugaacugugcccuucaaaauggguaaagccacggaacuguacauuuaaaaauaguuaaaaug	+	+	1x	p.Ser1917fs	Deep intronic splice	Type II OOF	None	None
c.5750-1163G>T	g.29660693G>T	39 [30]	r.5749_5750ins5750-1150_5750-1007	r.5749_5750insaauuucaguuuggaagaugaaaagguucuagagauggaugguggugauggcugcacaaugauuugaauguacucagugccacugaacugugcccuucaaaauggguaaagccacggaacuguacauuuaaaaauaguuaaaaug	+	+	1x	p.Ser1917fs	Deep intronic splice	Type II OOF	None	None
c.5750-281T>G	g.29661575T>G	39 [30]	r.5749_5750ins5750-280_5750-108	r.5749_5750insaaugagaauaaaacaacuuuuuaacaagaaaggacuaaaauggaggaaaauaagacaaaacuuuucaaaaauuggcuuacuggcuuuuaaaauuacuuucuucaaggacuguucuuucuucgccucuacaaaaauauauuugccaagugucuuuucuccaggccugauucuag	-	+	1x	p.Ser1917fs	Deep intronic splice	Type II OOF	None	None
c.5750-279A>G	g.29661577A>G	39 [30]	r.5749_5750ins5750-278_5750-108	r.5749_5750insugagaauaaaacaacuuuuuaacaagaaaggacuaaaauggaggaaaauaagacaaaacuuuucaaaaauuggcuuacuggcuuuuaaaauuacuuucuucaaggacuguucuuucuucgccucuacaaaaauauauuugccaagugucuuuucuccaggccugauucuag	-	+	7x	p.Ser1917delins58	Deep intronic splice	Type II IF	Yes (details in Table S2)	None
c.5750-279_5750-278del	g.29661577_29661578del	39 [30]	r.5749_5750ins5750-276_5750-108	r.5749_5750insagaauaaaacaacuuuuuaacaagaaaggacuaaaauggaggaaaauaagacaaaacuuuucaaaaauuggcuuacuggcuuuuaaaauuacuuucuucaaggacuguucuuucuucgccucuacaaaaauauauuugccaagugucuuuucuccaggccugauucuag	-	+	1x	p.Ser1917fs	Deep intronic splice	Type II OOF	None	None
c.5750-177A>C	g.29661679A>C	39 [30]	r.5749_5750ins5750-174_5750-108	r.5749_5750insgacuguucuuucuucgccucuacaaaaauauauuugccaagugucuuuucuccaggccugauucuag	-	+	2x	p.Ser1917fs	Deep intronic splice	Type II OOF	Yes (details in Table S2)	None
c.6579+26C>G	g.29664626C>G	43 [34]	r.6579_6580ins6579+1_6579+25	r.6579_6580insguauagaagccaaaaugauaagaaa	-	-	1x	p.Ala2194fs	Intronic donor site	Type III OOF	Yes (details in Table S2)	None
c.6579+31T>G	g.29664631T>G	43 [34]	r.6579_6580ins6579+1_6579+30	r.6579_6580insguauagaagccaaaaugauaagaaacuaag	-	-	3x	p.Ala2194fs	Intronic donor site	Type III OOF	None	None
c.7127-768G>T	g.29675370G>T	48 [39]	r.7126_7127ins7127-816_7127-770	r.7126_7127inscugacccuccaaugugaucauugccuuuggaguuugggagagguacg	-	-	2x	p.Gly2376fs	Deep intronic splice	Type II OOF	None	None
c.7908-356C>G	g.29685142C>G	54 [45]	r.7907_7908ins7908-391_7908-359	r.7907_7908insauccuaaauuuaguuuuaacuuccuaagcgcau	+	-	1x	p.His2637fs	Deep intronic splice	Type II OOF	None	None
c.7908-321del	g.29685177del	54 [45]	r.7907_7908ins7908-391_7908-323	r.7907_7908insauccuaaauuuaguuuuaacuuccuaagcgcaugucaguauacaacagauggaaauaguacuaaaacau	+	-	1x	p.His2637fs	Deep intronic splice	Type II OOF	None	None
c.7908-321C>G	g.29685177C>G	54 [45]	r.7907_7908ins7908-391_7908-322	r.7907_7908insauccuaaauuuaguuuuaacuuccuaagcgcaugucaguauacaacagauggaaauaguacuaaaacaug	+	-	4x	p.His2637fs	Deep intronic splice	Type II OOF	Yes (details in Table S2)	None
c.8050+86A>G	g.29685726A>G	55 [46]	r.8050_8051ins8050+1_8050+85	r.8050_8051insguaaauaaauguaucuggagaaggaugguugaugaacuugcuaacaugcgcgcuguuguagaaugcacugacuacagaauucuuu	-	-	4x	p.Phe2685fs	Deep intronic splice	Type III OOF	Yes (details in Table S2)	None
c.8050+91_8050+92insTAT	g.29685731_29685732insTAT	55 [46]	r.8050_8051ins8050+1_8050+90	r.8050_8051insguaaauaaauguaucuggagaaggaugguugaugaacuugcuaacaugcgcgcuguuguagaaugcacugacuacagaauucuuuauaag	-	-	1x	p.Phe2685fs	Deep intronic splice	Type III OOF	None	None
c.8050+92G>T	g.29685732G>T	55 [46]	r.8050_8051ins8050+1_8050+90	r.8050_8051insguaaauaaauguaucuggagaaggaugguugaugaacuugcuaacaugcgcgcuguuguagaaugcacugacuacagaauucuuuauaag	-	-	2x	p.Phe2685fs	Deep intronic splice	Type III OOF	None	None
Table S1. Detailed list of (likely) pathogenic deep intronic variants in the NF1 gene reported in the UAB cohort of 8,090 NF1 pathogenic variant-positive unrelated individuals, all molecularly confirmed through RNA-based comprehensive analysis.
1 The sign "+" means that the common wild-type sequence of splice acceptor and/or donor sites was used by different variants, shown in their separate boxes, columns F and G (details in Table S4). 2 Importantly, this variant reported in a single individual from the UAB dataset was deposited previously in the HGMD and ClinVar databases (details are provided in Table S2), meaning that this variant d…
Abbreviations: HGMD - Human Genome Mutation Database; LOVD - Leiden Open Variation Database; OOF - out-of-frame; IF - in-frame

## Sheet: Table S2
DNA change using NM_000267.3 unless otherwise specified	DNA change using NC_000017.10	HGMD	Reference 1	RNA change from the original reference 2	Protein change from the original reference 2	Splicing type according to Wimmer et al. (2007)	LOVD 3	ClinVar 3	UAB cohort 3	Comment	Pathogenicity re-classification 4
c.60+9031_60+9035del	g.29431418_29431422del	Yes (DM, reported as c.60+9032_+9036delAAGTT)	Sabbagh et al. (2013)	r.60_61ins60+8962_60+9030	p.Gln20+Leu21ins23AA	Type II IF	Yes (1x Pathogenic, reported as c.60+9033_60+9037del)	None	None	The variant deposited in the LOVD database affects the same individual as reported in Sabbagh et al. (2013).	Pathogenic (HGMD, LOVD) -> Likely pathogenic
c.61-16301G>A	g.29466700G>A	None	N/A	N/A	N/A	N/A	None	Yes (1x VUS)	None	This variant has been classified as VUS in the ClinVar database, with no details provided. However, given the gnomAD prevalence of 0.118% in Latino, this variant should be likely classified as likely benign according to the current recommendations (Richards et al. 2015).	VUS (ClinVar) -> Likely benign
c.61-7486G>T	g.29475515G>T	Yes (DM)	Sabbagh et al. (2013)	r.60-61ins61-7565_61-7492	p.Gln20_Leu21insThr*	Type II OOF (uses a pre-existing cryptic intronic donor that was increased in strength by the variant)	Yes (2x Pathogenic)	Yes (1x Pathogenic, 1x Likely Pathogenic, 1x Benign)	None	None	Pathogenic (HGMD, LOVD, ClinVar) / Likely pathogenic (ClinVar) / Benign (ClinVar) -> Pathogenic
c.288+1137C>T	g.29487248C>T	Yes (DM, reported as c.289-2956C>T by Giugliano et al. and c.288+1138C>T by Melloni et al.)	Svaasand et al. (2015), Giugliano et al. (2019) and Melloni et al. (2019)	r.288_289ins288+1018_288+1135 by Svaasand et al. / r.288_289insAGTCTCACTCTGCGGCACAGGCTGAAGTGCAGTGGCACCCTCTCGGCTCATTGCAACCTCCACTTCCCGGGTTCAAGCTATTCTCATGCCTCAGCCTCCCAAGTAGCTGGGATTACAG by Giugliano et al. / r.288_289ins288+1019_288+1136ins118 by Melloni et al.	p.Gln97Serfs*49 by Svaasand et al. / p.Gln97Valfs*8 by Giugliano et al. / p.Gly96_Glu97ins39aa+fs*10 by Melloni et al.	Type II OOF	Yes (1x Pathogenic)	None	Yes (2x Pathogenic)	This variant has been reported in the UAB cohort as r.288_289ins288+1018_288+1135, p.Gln97fs (details in Table S1).	Pathogenic (HGMD, LOVD, UAB) -> Pathogenic
c.288+2025T>G	g.29488136T>G	Yes (DM)	Pros et al. (2008) and Evans et al. (2016)	r.288_289ins288+1917_288+2024 by both references	p.Gln97* by Pros et al. / not provided by Evans et al.	Type II OOF	Yes (1x Pathogenic)	None	Yes (2x Pathogenic)	This variant has been reported in the UAB cohort as r.288_289ins288+1917_288+2024, p.Gln97fs (details in Table S1).	Pathogenic (HGMD, LOVD, UAB) -> Pathogenic
c.654+28A>G	g.29508535A>G	Yes (DM?)	Terzi et al. (2018)	Not provided	Not provided	N/A	None	None	Yes (2x Likely benign)	This variant has been reported by Terzi et al. (2018) as sporadic in four unrelated individuals who presented with the following NF1 clinical features: 1/ CALMs, skeletetal dysplasia, rhabdomyosarcoma, 2/ CALMs, axillary and inguinal freckling, Lisch nodules, cutaneous neurofibromas, 3/ axillary and inguinal freckling, 4/ Lisch nodules and optic glioma. Terzi et al. (2018) used the DNA-based appr…	Likely pathogenic (HGMD) -> VUS
c.888+651T>A	g.29510334T>A	Yes (DM)	Messiaen (2008) and Svaasand et al. (2015)	r. 888_889ins888+653_888+784 by both references	p.Lys297fs by Messiaen et al. / p.Lys297_Val2818delinsGluLysTyrSer* by Svaasand et al.	Type II OOF	None	None	Yes (1x Pathogenic)	This variant has been reported in the UAB cohort as r.888_889ins888+653_888+784, p.Lys297fs (details in Table S1).	Pathogenic (HGMD, UAB) -> Pathogenic
c.888+744A>G	g.29510427A>G	Yes (DM)	Sabbagh et al. (2013)	r.888_889ins888+710_888+784	p.Lys297insMEMFRIS*	Type II OOF (pre-existing cryptic intronic acceptor weakly activated and can get used with an intronic cryptic donor sit)	Yes (2x Pathogenic, reported as c.888+789A>G)	Yes (1x VUS, but reported in an individual with hereditary cancer-predisposing syndrome, not NF1)	None	None	Pathogenic (HGMD) / VUS (ClinVar) -> Pathogenic
c.888+789A>G	g.29510472A>G	Yes (DM)	Evans et al. (2016)	r.888_889ins888+710_888+784	Not provided	Type II OOF	Yes (2x Pathogenic)	Yes (1x VUS)	Yes (3x Pathogenic)	This variant should be classified as pathogenic based on the OOF mis-splicing and frequency in affected individuals according to the current recommendations (Richards et al. 2015).	Pathogenic (LOVD, UAB) / VUS (ClinVar) -> Pathogenic
c.889-7446A>G	g.29519994A>G	Yes (DM, reported as c.888+10312A>G)	Sabbagh et al. (2013)	r.888_889ins888+10233_888+10311	p.Lys297fs	Type II OOF	Yes (1x Pathogenic)	None	None	The genomic variant nomenclature used by Sabbagh et al. (2013) does not match the reference sequence (at position 888+10312 is T, not A); the transcript variant has an error that was also highlighted by LOVD database. Nomenclature in the paper is believed not to be correct, according to the HGVS recommendations: should be 889-7446A>G, but paper reports as "c.888+10312A>G"; also the effect at the …	Pathogenic (LOVD, HGMD) -> VUS
c.889-941G>T	g.29526499G>T	Yes (reported as c.889-942G>T)	Pros et al. (2008)	r.888_889ins889-931_889-874	p.Lys297Valfs*11	Type II OOF (uses a pre-existing cryptic intronic acceptor that was increased in strength by the variant)	None	None	None	The genomic variant nomenclature used by Pros et al. (2008) does not match the reference sequence (at position 889-942 is A, not G); the transcript variant also has an error, it should be r.888_889ins 889-930_889-873. As both the gDNA and cDNA nomenclature seem to have an error, we propose to call this still a VUS in line with the current recommendations (Richards et al. 2015) untill the discrepa…	Pathogenic (HGMD) -> VUS
c.889-25_889-21del	g.29527415_29527419del	None	N/A	N/A	N/A	N/A	Yes (1x VUS)	None	Yes (2x Likely benign)	This variant has been classified as VUS in the LOVD database, with no details provided. However, given the gnomAD and ESP prevalence of 0.37% in African and 0.45% in African American, respectively, this variant should be likely classified as likely benign according to the current recommendations (Richards et al. 2015).	VUS (LOVD) -> Likely benign
c.889-21C>A	g.29527419C>A	Yes (DM)	Wimmer et al. (2020)	r.889_1062del	p.Lys297_Lys354del	Type I IF	None	Yes (1x Pathogenic)	Yes (1x Likely pathogenic)	This variant has been reported in the UAB cohort as r.[889_1062del;=], p.[Lys297_Lys354del;=] (details in Table S1). Of note, the variant reported in the UAB dataset was previously deposited in the HGMD and ClinVar databases, therefore this variant in the current paper and in the databases belongs to the same individual. After further pathogenicity evaluation in line with current recommendations …	Pathogenic (HGMD/ClinVar) / Likely pathogenic (UAB) -> Likely pathogenic
c.1062+67T>C	g.29527680T>C	Yes (DM?)	Fahsold et al. (2000)	Not provided	Not provided	N/A	None	None	None	As Fahsold et al. (2000) reported this variant as "splice error?" with no description at the RNA level provided and as this variant was observed in gnomAD in non-Finnish Europeans with the prevalence of 0.0065% and as in-silico predictions do not support this variant would affect splicing, this variant should be likely classified as a VUS, not pathogenic variant according to the current recommend…	Likely pathogenic (HGMD) -> VUS
c.1062+113A>G	g.29527726A>G	Yes (DM)	Svaasand et al. (2015), Bianchessi et al. (2015) and Melloni et al. (2019)	r.1062_1063ins113 by Svaasand et al. and Melloni et al.	p.Asn355fs by Svaasand et al. / p.Asn355Valfs*12 by Melloni et al.	Type III OOF	Yes (1x Pathogenic and 1x VUS)	None	None	In line with in-silico predictions this variant creates a good intronic donor site, however, it was observed in gnomAD with the prevalence of 0.023% in African and 0.032% in non-Finnish Europeans, therefore, it should be likely classified to be a VUS, not pathogenic variant according to the current recommendations (Richards et al. 2015). Besides, the variant should be described with more precisio…	Pathogenic (HGMD, LOVD) / VUS (LOVD) -> VUS?
c.1260+1604A>G	g.29530107A>G	Yes (DM)	Carmen Valero et al. (2011); Sabbagh et al. (2013), Evans et al. (2016), Wang et al. (2018) and Giugliano et al. (2019)	r.1260_1261ins1260+1605_1261-3109 by Carmen Valero et al. / r.1260_1261insCTGACTACATAGAGCACTTTCAAGCATGGACTTGGCACTGCT by Giugliano et al. / r.1260_1261ins1260+1605_1260+1646 by other references	p.Ser421LeufsX4 by Carmen Valero et al. and Giugliano et al. / p.Asn420_Ser421insLeuThrThr* by Saabagh et al. / not provided by Evans et al. / p.Ser421_Val2818delinsLeuThrThr* by Wang et al.	Type II OOF	Yes (10x Pathogenic and 1x VUS)	Yes (6x Pathogenic, including a single individual with hereditary cancer-predisposing syndrome, not NF1)	Yes (23x Pathogenic)	This variant has been reported in the UAB cohort as r.1260_1261ins1260_1605_1260+1646, p.Ser421fs (details in Table S1).	Pathogenic (LOVD, ClinVar, UAB) -> Pathogenic
c.1261-21T>G	g.29533237T>G	Yes (DM)	Wimmer et al. (2020)	r.1260_1261ins1261-20_1261-1	p.Ser421fs	Type III OOF	Yes (2x Pathogenic)	Yes (1x Pathogenic)	Yes (1x Likely pathogenic)	This variant has been reported in the UAB cohort as r.1260_1261ins1261-20_1261-1, p.Ser421fs (details in Table S1). Of note, the variant reported in the UAB dataset was previously deposited in the HGMD and ClinVar databases, therefore this variant in the current paper and in the databases belong to the same individual. However, an additional individual carrying the same variant was deposited in t…	Pathogenic (HGMD/ClinVar/UAB & LOVD) -> Likely pathogenic
c.1392+754T>G	g.29534143T>G	Yes (DM)	Jang et al. (2016)	r.1392_1393ins1392+755_1392+824	Not provided	Type II OOF	None	None	Yes (2x Pathogenic)	This variant has been reported in the UAB cohort as r.1392_1393ins1392+755_1392+824, p.Ser465fs (details in Table S1).	Pathogenic (HGMD, UAB) -> Pathogenic
c.1393-1555C>G	g.29539914C>G	Yes (DM, reported as c.1393-1554C>G)	Giugliano et al. (2019)	r.1392_1393insTGAAGATTTGTTTACACCAGCATCACTACAAACAATAACGCA TTGTGCTTGGACATCACGATGGCTATGATA	p.Ser465*	Type II OOF	None	None	Yes (4x Pathogenic)	The genomic variant nomenclature used by Giugliano et al. (2019) does not match the reference sequence (should be named c.1393-1555C>G, not c.1393-1554C>G). This variant has been reported in the UAB cohort as r.1392_1393ins1393=1630_1393-1556,p.Ser465fs.	Pathogenic (HGMD, UAB) -> Pathogenic
c.1393-592A>G	g.29540877A>G	Yes (DM, reported as c.1393-591A>G by Sabbagh et al.)	Pros et al. (2008) and Sabbagh et al. (2013)	r.1392_1393ins1393-672_1393-597 by Pros et al. / r.1392_1393ins1393-671_1393-596 by Sabbagh et al.	p.Ser465AlafsX9 by Pros et al. / p.Ser465fs by Sabbagh et al.	Type II OOF	Yes (2x Pathogenic)	Yes (1x VUS)	Yes (4x Pathogenic)	The genomic variant nomenclature used by Pros et al. (2008) is correct, but not correct by Sabbagh et al. (2013). This variant has been reported in the UAB cohort as r.1392__1393ins1393-1630_1393-1534, p.Ser465fs (details in Table S1).	Pathogenic (HGMD, LOVD, UAB) / VUS (ClinVar) -> Pathogenic
c.1527+675C>T	g.29542278C>T	Yes (DM)	Melloni et al. (2019)	r.1527_1528ins116	p.Asp510Argfs17	Type II OOF	None	None	Yes (2x Pathogenic)	The RNA nomenclature used by Melloni et al. (2019) is not in line with the current HGVS recommendations, i.e. not specific enough; the description should be r.1527_1528ins1527+558_1527+673. This variant has been reported in the UAB cohort as r.1527_1528ins1527+558_1527+673, p/Asn510fs (details in Table S1).	Pathogenic (HGMD, UAB) -> Pathogenic
c.1527+1154_1527+1609del	g.29542757_29543212del	None	N/A	N/A	N/A	N/A	Yes (1x Pathogenic)	None	None	As in-silico predictions do not support that this variant would affect splicing and as no evidence for missplicing was provided in LOVD database, this variant should be classified as VUS, not pathogenic, according to the current recommendations (Richards et al. 2015).	Pathogenic (LOVD) -> VUS
c.1527+1159C>T	g.29542762C>T	Yes (DM, reported as c.1527+1158C>T)	Spits et al. (2005) and Pros et al. (2008)	Not provided by Spits et al. / r.1526_1527ins1527+1104_1527+1157 by Pros et al.	Not provided by Spits et al. / p.Asn510AspfsX8 by Pros et al.	Type II OOF	Yes (1x Pathogenic)	Yes (1x Pathogenic, 1x Likely Pathogenic)	Yes (1x Pathogenic)	This variant has been reported in the UAB cohort as r.1527_1528ins1527+1104_1527+1156, p.Asn510fs (details in Table S1).	Pathogenic (HGMD, LOVD, ClinVar, UAB) / Likely pathogenic (ClinVar) -> Pathogenic
c.1527+1165T>A	g.29542768T>A	Yes (DM)	Giugliano et al. (2019)	r.1527_1528insGATGACATGTTTAACCTTTGTTGAGCTTCTTCAGTCCCTGGAGAGCAGCATCAAGCAAG	p.Asn510Aspfs*7	Type II OOF	None	None	None	Strong increase of strength of an intronic cryptic donor which is used along with an already present strong intronic cryptic acceptor site.	Pathogenic (HGMD) -> Likely pathogenic
c.1642-449A>G	g.29548419A>G	Yes (DM)	Jeong et al. (2006)	Not provided	Not provided	Type III OOF	Yes (2x Pathogenic)	Yes (1x Likely pathogenic, 2x VUS)	Yes (12x Pathogenic)	This variant has been reported in the UAB cohort as r.1642_1643ins1642-448_1642-1, p.Ala548fs (details in Table S1).	Pathogenic (HGMD, LOVD, UAB) / Likely pathogenic (ClinVar) / VUS (ClinVar) -> Pathogenic
c.1721+25T>C	g.29548972T>C	Yes (DM?)	Momozawa et al. (2018)	Not provided	Not provided	N/A	Yes (1x VUS)	None	None	As no description at the RNA level nor any evidence were provided by Momozawa et al. (2018) and as this variant was observed in gnomAD in non-Finnish Europeans with the prevalence of 0.001% and as in-silico predictions do not support this variant would affect splicing, this variant should be likely classified as a VUS, not as likely pathogenic variant, according to the current recommendations (Ri…	Likely pathogenic (HGMD) / VUS (LOVD) -> VUS
c.1721+33T>C	g.29548980T>C	None	N/A	N/A	N/A	N/A	Yes (1x VUS)	None	None	None	VUS (LOVD) -> VUS
c.1721+542A>G	g.29549489A>G	Yes (DM)	Sabbagh et al. (2013)	r.1721_1722ins1721+362_1721+537	p.Ser574_ser575insPhePheGluLeu*	Type II OOF	Yes (2x Pathogenic)	Yes (1x Likely pathogenic, 1x VUS)	Yes (2x Pathogenic)	This variant has been reported in the UAB cohort as r.1721_1722ins1721+362_1721+537, p.Ser575fs (details in Table S1).	Pathogenic (HGMD, LOVD, UAB) / Likely pathogenic (ClinVar) / VUS (ClinVar) -> Pathogenic
c.1722-26T>C	g.29550436T>C	Yes (DM)	Wimmer et al. (2020)	r.1721_1722ins1722-43_1722-1	p.Ser574fs	Type IV OOF	None	Yes (1x Pathogenic)	Yes (1x Likely pathogenic)	This variant has been reported in the UAB cohort as r.1721_1722ins1722-43_1722-1, p.Ser574fs (details in Table S1). Of note, the variant reported in the UAB dataset was previously deposited in the HGMD and ClinVar databases, therefore this variant described in the current paper and in the databases belongs to the same individual. After further pathogenicity evaluation in line with current recomme…	Likely pathogenic (HGMD/UAB/ClinVar) -> Likely pathogenic
c.1722-26T>G	g.29550436T>G	None	N/A	N/A	N/A	N/A	Yes (2x Likely pathogenic and 1x Benign)	None	None	This variant has been classified twice as likely pathogenic and once as benign in the LOVD database, with no details provided. In-silico predictions do not support that this variant would affect splicing (but no RNA data are available), however, as this variant was not observed in the population databases, it should be classified as VUS according to the current recommendations (Richards et al. 20…	Likely pathogenic (LOVD) / Benign (LOVD) -> VUS
c.1722-24A>G	g.29550438A>G	None	N/A	N/A	N/A	N/A	None	Yes (1x VUS)	Yes (1x VUS)	This variant has been reported in a single individual from the UAB cohort through DNA-based NGS testing, followed by RNA verification effect on splicing (no splicing effect was observed). The variant might potentially affect the strength of the authentic branchpoint. No other NF1 (likely) pathogenic variant was found, thus it should be classifed as VUS according to the current recommendations (Ri…	VUS (ClinVar, UAB) -> VUS
c.3113+140T>G	g.29557540T>G	None	N/A	N/A	N/A	N/A	Yes (1x VUS)	None	None	None	VUS (LOVD) -> VUS
c.3198-314G>A	g.29558777G>A	Yes (DM)	Fernández-Rodríguez et al. (2011) and Svaasand et al. (2015)	r.3197_3198ins3198‐245_3198‐312 by both references	p.Asp1067Trpfs*7 by both references	Type II OOF	None	Yes (1x Pathogenic)	Yes (5x Pathogenic)	This variant has been reported in the UAB cohort as r.3197_3198ins3198-312_3198-246, p.Asp1067fs (details in Table S1).	Pathogenic (HGMD, ClinVar, UAB) -> Pathogenic
c.3496+53T>C	g.29559952T>C	None	N/A	N/A	N/A	N/A	None	Yes (1x VUS)	None	This variant increases the strength of a cryptic intronic splice donor and could it be used instead of the authentic quite strong donor site. RNA verification of the effect on splicing of this variant is needed in such cases.	VUS (ClinVar) -> VUS
c.3974+260T>G	g.29563299T>G	Yes (DM)	Duat - Rodriguez et al. (2015)	r.[3974_3975ins3974+1_3974+259, 3974_3975ins3974+180_3974+259, 3974_3975ins3974+1_3974+259]	p.[Leu1326Serfs*21, Leu1326Tyrfs*28, Leu1326Phefs*22]	Type III OOF	None	Yes (1x Likely pathogenic, 1x VUS)	None	This variant creates a strong intronic new donor sequence that is used in part of the transcripts instead of the authentic splice donor; however, part of the transcripts use this new intronic donor along with a cryptic strong intronic acceptor. Several independent observations and absence in control populations.	Pathogenic (HGMD) / Likely pathogenic (ClinVar) / VUS (ClinVar) -> Pathogenic
c.4110+945A>G	g.29577082A>G	Yes (DM)	Brinckmann et al. (2007) and Evans et al. (2016)	r.4110_4111ins105 by Brinckmann et al. / r.4110_4111ins4110+836_4110+940	p.Gln1370_Val1371ins35*27 by Brinckmann et al. / not provided by Evans et al.	Type II OOF	None	Yes (1x Pathogenic)	Yes (2x Pathogenic)	This variant was observed to lead to mis-splicing mainly affecting NF1 isoform type II (details in Table S1).	Pathogenic (HGMD, ClinVar, UAB) -> Pathogenic
NM_000267.3:c.4110+3431_4110+3432insG / NM_001042492.2:c.4111-388_4111-387insG	g.29579568_29579569insG	Yes	Castellanos et al. (2020)	r.4110_4111insLGR214:162485_162574	p.Val1371Argfs*17	Type II OOF	None	None	None	The nomenclature used by Castellanos et al. (2020) is not in line with the current HGVS recommendations; the description likely should be r.4110_4111ins4110+3341_4110+3434. The variant creates a very weak splice donor, which reportedly is used along with a cryptic intronic splice acceptor and creates an immediate stop. Only a single observation so far and an inconsistency in the nomenclature, the…	Pathogenic (HGMD) -> VUS
c.4110+3815G>A	g.29579952G>A	None	N/A	N/A	N/A	N/A	Yes (1x VUS and 1x Benign)	Yes (1x VUS, but reported in an individual with hereditary cancer-predisposing syndrome, not NF1)	None	As in-silico predictions do not support that this variant would affect splicing, and no evidence is provided in LOVD and ClinVar databases on the effect on splicing and as this variant was observed in the gnomAD database with the prevalence of 0.005% in non-Finish Europeans and 0.014% in Other, this variant should be classified as likely benign, not VUS, according to the current recommendations (…	VUS (LOVD, ClinVar) / Benign (LOVD) -> Likely benign
NM_000267.3:c.4110+3837C>G / NM_001042492.2:c.4129C>G	g.29579974C>G	None	N/A	N/A	N/A	Missense and/or Type IV	Yes (1x VUS)	None	None	This variant sits in exon 31[23a], using NM_001042492.2, it could be a missense c.4129C>G, p.Leu1377Val; but this variant also creates a novel splice acceptor, which could result in mis-splicing of exon 31 [23a], i.e. r.4111_4129del. RNA verification on the effect on splicing of this variant is needed in such cases.	VUS (LOVD) -> VUS
NM:000267.3:c.4110+3878_4110+3881del / NM_001042492.2:c.4170_4173del	g.29580015_29580018del	None	N/A	N/A	N/A	Type III OOF	Yes (1x VUS)	None	None	In-silico predictions expect to result in OOF missplicing of exon 31 [23a], r.4170_4173del, but likely no effect on isoform type I. RNA verification on the effect on splicing of this variant is needed in such cases.	VUS (LOVD) -> VUS
NM_000267.3:c.4110+4159A>G / NM_001042492.2:c.4173+278A>G	g.29580296A>G	Yes	Kannu et al. (2013) and Evans et al. (2016)	r.4173_4174ins4173+279_4173+358 by Kannu et al. / r.4110_4111ins4110+836_4110+940 by Evans et al.	Not provided by both references	Type II OOF	None	None	Yes (1x Likely pathogenic)	This variant has been reported in the UAB cohort as r.4110_4111ins4110+4160_4110+4239, p.Val1371fs (details in Table S1). Of note, the variant reported in Kannu et al. (2013) is the same variant in the same individual as reported here in the UAB cohort. After further pathogenicity evaluation in line with current recommendations (Richards et al. 2015), this variant should be classifed as likely pa…	Pathogenic (HGMD/UAB) -> Likely pathogenic
c.4174-22A>G	g.29585340A>G	None	N/A	N/A	N/A	N/A	None	Yes (1x VUS)	None	This variant has been classified as VUS in the ClinVar database, with no details provided. However, given the gnomAD prevalence of 0.04% in Ashkenazi Jewish, 0.022% in East Asian, 0.007% in South Asian and 0.002% in non-Finnish Europeans as well as the fact that in-silico predictions do not support this variant would affect splicing, this variant should be likely classified as likely benign, not …	VUS (ClinVar) -> Likely benign
c.4269+22_4269+25del	g.29585542_29585545del	None	N/A	N/A	N/A	N/A	None	Yes (1x VUS, 2x Likely benign, 1x Benign, reported as NM_001042492.3:c.4332+22_4332+25del)	Yes (4x Likely benign)	As this variant was observed in gnomAD with the prevalence of 0.016% in African, 0.014% in Latino, 0.023% in non-Finnish Europeans and 0.028% in Other, as well as it was found in four unrelated individuals from the UAB cohort, including one with the NF1 pathogenic nonsense/low level splicing variant, i.e. c.6709C>T (p.Arg2237Ter), it should be classified as likely benign according to the current …	VUS (ClinVar) / Likely benign (ClinVar) / Benign (ClinVar) -> Likely benign
c.4515-21T>C	g.29588708T>C	Yes (DM)	Wimmer et al. (2020)	r.[4514_4515ins4515-14_4515-1, 4514_4515ins4515-17_4515-1]	p.[Arg1505fs, Arg1505fs]	Type IV OOF	None	Yes (1x Pathogenic, reported as NM_001042492.3:c.4578-21T>C)	Yes (1x Pathogenic)	This variant has been reported in the UAB cohort as r.[4514_4515ins4515-14_4515-1, 4514_4515ins4515-17_4515-1], p.[Arg1505fs, Arg1505fs] (details in Table S1). Of note, the variant reported in the UAB dataset was previously deposited in the HGMD datababse, therefore this variant described in the current paper and in the databases belongs to the same individual.	Pathogenic (HGMD/UAB, ClinVar) -> Pathogenic
c.4515-21T>G	g.29588708T>G	Yes (DM)	Giugliano et al. (2019)	r.4514_4515insTTTGCTGTATCTAG	p.Arg1505Serfs*53	Type IV OOF	None	None	None	This variant sits in an interesting splice acceptor region.	Pathogenic (HGMD) -> Pathogenic
c.4772+282A>G	g.29592639A>G	Yes (pathogenicity not provided)	Castellanos et al. (2020)	Not provided	Not provided	N/A	None	None	None	This variant creates a novel weak intronic splice acceptor, just one nucleotide upstream of a cryptic acceptor present in WT. The authentic intronic site as well as the novel weak site both would, if used, result in mis-splicing leading to a stop codon 9-10 codons downstream. The novel weak intronic splice acceptor seems slightly stronger compared to the WT sequence, according to SSF-like. RNA ve…	Pathogenicity not provided (HGMD) -> VUS
c.4773-7514A>G	g.29645324A>G	Yes (DM?, reported as g.29645324A>G)	Balakrishna et al. (2020)	Not provided	Not provided	N/A	None	None	None	In-silico predictions support this variant could affect splicing (creates a novel intronic strong acceptor, could be used along with a cryptic donor), however no RNA-based confirmation was provided, therefore it should be classified as VUS, not likely pathogenic, according to the current recommendations (Richards et al. 2015).	Likely pathogenic (HGMD) -> VUS
c.4773-6820A>G	g.29646018A>G	None	N/A	N/A	N/A	N/A	Yes (1x VUS)	None	None	No effect on splicing expected based on in-silico predictions, but no RNA verification was done.	VUS (LOVD) -> VUS
c.4773-29490A>G	g.29623348A>G	None	N/A	N/A	N/A	N/A	Yes (1x VUS)	None	None	In-silico predictions do not support that this variant would affect splicing, but this variant was not observed in the population databases, it should be classified as VUS according to the current recommendations (Richards et al. 2015).	VUS (LOVD) -> VUS
c.5206-38A>G	g.29654479A>G	Yes (DM)	Evans et al. (2016)	r.[5206_5546del; 5206_5749del]	Not provided	Type I OOF	Yes (2x Pathogenic)	Yes (1x Likely pathogenic, reported as NM_001042492.3:c.5269-38A>G)	Yes (1x Likely pathogenic)	This variant likely affects the branchpoint of the exon; we did not observe that the variant results in skipping of exons 38+39 [29+30], at least not in PHA-stimulated cultured lymphocytes. We only observed this variant once in the UAB cohort (details in Table S1). Therefore, after further pathogenicity evaluation in line with current recommendations (Richards et al. 2015), this variant should be…	Pathogenic (HGMD, LOVD) / Likely pathogenic (ClinVar, UAB) -> Likely pathogenic
c.5547-456G>T	g.29656858G>T	Yes (reported as c.5610-456G>T)	Jang et al. (2016)	r.5609_5610ins5610-538_5610-458	Not provided	Type II OOF	None	None	Yes (1x Likely pathogenic)	This variant has been reported in the UAB cohort as r.5546_5547ins5547-538_5547-458, p.Ser1850fs (details in Table S1). After further pathogenicity evaluation in line with current recommendations (Richards et al. 2015), this variant should be classifed as likely pathogenic (details in Table S9).	Pathogenic (HGMD) / Likely pathogenic (UAB) -> Likely pathogenic
c.5547-195T>C	g.29657119T>C	Yes (pathogenicity not provided)	Castellanos et al. (2020)	Not provided	Not provided	N/A	None	None	None	This variant is not present in any database; in-silico predictions do not suggest any effect on splicing, but no RNA-data are available. This variant was observed in a child with Costello-like phenotype (Castellanos et al. 2020).	Pathogenicity not provided (HGMD) -> VUS
c.5749+267A>G	g.29657783A>G	Yes (DM)	Castellanos et al. (2020)	r.5749_5750insLGR214:240677_240788	p.Ser1917Argfs*12	Type II OOF	None	None	Yes (2x Pathogenic)	This variant has been reported in the UAB cohort as r.5749_5750ins5749+155_5749+267, p.Ser1917fs (details in Table S1).	Pathogenic (HGMD, UAB) -> Pathogenic
c.5749+332A>G	g.29657848A>G	Yes (DM)	Perrin et al. (1996), Wimmer et al. (2007), Pros et al. (2008) and Sabbagh et al. (2013)	r.5749_5750ins5749+155_5749+331	p.Ser1917fs	Type II OOF	Yes (8x Pathogenic)	Yes (3x Pathogenic, reported as NM_001042492.3:c.5812+332A>G)	Yes (32x Pathogenic)	This variant has been reported in the UAB cohort as r.5749_5750ins5749+155_5749+331, p.Ser1917fs (details in Table S1).	Pathogenic (HGMD, LOVD, ClinVar, UAB) -> Pathogenic
c.5750-279A>G	g.29661577A>G	Yes (DM, reported as c.5749ins171 by Osborn et al. and c.31-279A>G by Raponi et al.)	Osborn et al. (1999) and Raponi et al. (2006)	Not provided	Not provided	Type II IF	None	None	Yes (7x Pathogenic)	This variant has been reported recurrently in the UAB cohort as r.5749_5750ins5750-278_5750-108, p.Ser1917delins58 (details in Table S1).	Pathogenic (HGMD, UAB) -> Pathogenic
c.5750-177A>C	g.29661679A>C	Yes (DM)	Melloni et al. (2019)	r.5749_5750ins5750-174_5750-108	p.Ser1917Argfs*25	Type II OOF	None	None	Yes (2x Pathogenic)	This variant has been reported in the UAB cohort as r.5749_5750ins5750-174_5750-108, p.Ser1917fs (details in Table S1).	Pathogenic (HGMD, UAB) -> Pathogenic
c.6579+26C>G	g.29664626C>G	Yes (DM)	Castellanos et al. (2020)	r.6579_6580insLGR214:247607_247628	p.Ala2194Valfs2*	Type III OOF	Yes (4x Pathogenic)	None	Yes (1x Pathogenic)	This variant has been reported in the UAB cohort as r.6579_6580ins6579+1_6579+25, p.Ala2194fs (details in Table S1).	Pathogenic (HGMD, LOVD, UAB) -> Pathogenic
c.6579+87G>A	g.29664687G>A	Yes (DM?)	Fahsold et al. (2000)	Not provided	Not provided	N/A	None	None	None	Fahsold et al. (2000) reported this variant as "splice error?" however with no description at the RNA level provided; this variant was observed in 1000 Genome with the prevalence of 0.1% in Europeans and in-silico predictions do not predict any highly suspected effect on splicing. Only SSF predicts there is an increased strength in an intronic splice donor (starting at position c.6579+89) from 46…	Likely pathogenic (HGMD) -> VUS
c.7395-339G>A	g.29678936G>A	None	N/A	N/A	N/A	N/A	None	Yes (1x VUS)	None	In-silico predictions do not support that this variant would affect splicing, but no RNA-studies have been done; this variant was not observed in the population databases, it should be classified as VUS according to the current recommendations (Richards et al. 2015).	VUS (ClinVar) -> VUS
c.7908-321C>G	g.29685177C>G	Yes (DM, reported as c.7907+790C>G by Ars et al.)	Ars et al. (2003), Pros et al. (2008) and Evans et al. (2016)	r.7907ins70 by Ars et al. / r.7907_7908ins7908-322_7908-391 by Pros et al. / r.7907_7908ins7908-391_7908-322 by Evans et al.	Not provided	Type II OOF	Yes (2x Pathogenic)	Yes (1x Likely pathogenic, reported as NM_001042492.3:c.7971-321C>G)	Yes (4x Pathogenic)	This variant has been reported in the UAB cohort as r.7907_7908ins7908-391_7908-322, p.His2637fs (details in Table S1). Nomenclature in the paper by Ars et al. not correct, according to the HGVS recommendations: should be c.7908-321C>G, but paper reports as "c.7907+790C>G".	Pathogenic (HGMD, LOVD, UAB) / Likely pathogenic (ClinVar) -> Pathogenic
c.8050+25A>T	g.29685665A>T	Yes (DM)	Sabbagh et al. (2013)	r.8050_8051ins8050+1_8050+23	p.Ser2684_Phe2685insLys*	Type III OOF	Yes (1x Pathogenic)	None	None	There is a new strong donor site created by the variant. The variant deposited in the LOVD database is the same one as reported by Sabbagh et al. (2013).	Pathogenic (DM) -> Pathogenic
c.8050+86A>G	g.29685726A>G	Yes	Evans et al. (2016)	r.8050_8051ins8050+1_8050+85	Not provided	Type III OOF	None	None	Yes (4x Pathogenic)	This variant has been reported in the UAB cohort as r.8050_8051ins8050+1_8050+85, p.Phe2685fs (details in Table S1).	Pathogenic (HGMD, UAB) -> Pathogenic
c.8051-70A>T	g.29685917A>T	Yes (DM?)	Ponti et al. (2011)	Not provided	Not provided	N/A	None	Yes (1x Likely benign, reported as NM_001042492.3:c.8114-70A>T)	None	This variant has been classified as likely pathogenic by Ponti et al. (2011), with no evidence provided. The gnomAD prevalence is 0.012% in African, 0.236% in Latino, 0.104% in non-Finnish Europeans, 0.029% in Finnish Europeans and 0.184% in Other. In-silico predictions do not support that this variant would affect splicing. Based on current evidence this variant should be likely classified as li…	Likely pathogenic (HGMD) / Likely benign (ClinVar) -> Likely benign
c.8314+1659C>T	g.29689380C>T	None	N/A	N/A	N/A	N/A	None	Yes (1x VUS, reported as c.8377+1659C>T)	None	This variant has only been observed once, with no details provided. The gnomAD prevalence is 0.007% in non-Finnish Europeans and in-silico predictions do not support that this variant would affect splicing. This variant should remain classifed as a VUS according to the current recomenndations (Richards et al. 2015).	VUS (ClinVar) -> VUS
c.8314+6574A>G	g.29694295A>G	None	N/A	N/A	N/A	N/A	Yes (2x VUS)	None	None	This variant was observed in the gnomAD with the prevalence of 0.005% in South Asian and 0.002% in non-Finnish Europeans; in-silico predictions support that this variant could affect splicing. It creates a strong novel acceptor, which could be used with a downstream donor. If used, it would result in a frameshift inserting 21 amino acids and then a premature stop codon. This would affect the last…	VUS (LOVD) -> VUS
Table S2. List of deep intronic variants in the NF1 gene reported in the literature and/or publicly available databases (as of 16th of May, 2022).
1 List of all references is provided in the Supplemental Data. 2 The variants descriptions are shown here as reported by the original author(s). 3 The number of unrelated individuals carrying the NF1 deep intronic variant is provided in round brackets. 4 The classification of the variants deposited in the publicly available databases (LOVD, ClinVar and HGMD) are shown here as reported by the orig…
Abbreviations: DM - disease-causing; DM? - likely disease-causing; N/A - not applicable; HGMD - Human Genome Mutation Database; LOVD - Leiden Open Variant Database; OOF - out-of-frame; IF - in-frame; NGS - next-generation sequencing; NMD - nonsense mediated decay; HGVS - Human Genome Variant Society; WT - wild type

## Sheet: Table S3
DNA change	Amplifying and Sequencing Primers (5'-3')
	Forward	Reverse
c.4110+937C>G c.4110+945A>G c.4110+973T>G	GAAACTGTGATTCTGGAAG	TACAGCCCAAACTTGAGAAG
c.4110+2183G>T	GCTTTGGTCTCAAGATAGTATTT	GTAATAGAGCTGGTTAACACATG
c.4110+2424A>G	CTTAGTTGACTGGATTAAGG	CAAACTTTAGACTATATAC
c.4173+278A>G c.4173+285A>G	TCAATTAACCCTGGAATTAAGTTAC	ATTATGCCTGAGACTGCCTAG
c.4173+1859T>G	TTCAGTGTTATACTAATGCCATTTTG	CCAAAAAGAAAGTCAGCTTGC
c.4174-679G>A	CAGGCTGGACAACCATTTCT	AAAATGCTTGCCATATACAAAA
Table S3. List of primers used for identification of the NF1 deep intronic variants flanking exon 31 [23a] at genomic DNA level.

## Sheet: Table S4a
c.HGVS		5' splice donor site							3' splice acceptor site							Branch point
	r.HGVS	Sequence	SpliceSiteFider-like	MaxEntScan	NNSPLICE	SpliceFinder	SpliceAI Δscore (Donor Gain)		Sequence	SpliceSiteFider-like	MaxEntScan	NNSPLICE	SpliceFinder	SpliceAI Δscore (Acceptor Gain)		Alamut
c.288+1137C>T	r.288_289ins288+1018_288+1135	WT GGGATTACAGGCATGTACCACC	89.9	0	0	0	0.72		CTTTTGAGACAGAGTCTCACTC	0	1.85	0.7	0	0.71		NA
		Mut GGGATTACAGGTATGTACCACC	89.83	9.8	1	6.15
c.288+1139T>A	r.288_289ins288+1018_288+1135	WT GGGATTACAGGCATGTACCACC	89.9	0	0	0	0.21		CTTTTGAGACAGAGTCTCACTC	0	1.85	0.7	0	0.49		0
		Mut GGGATTACAGGCAAGTACCACC	100	0	0	0										33.92
c.288+2025T>G	r.288_289ins288+1917_288+2024	WT GTTGGAATATTTAAGTGAAAGA	0	0	0	0	0.87		TATTTCCTTCAGTGATTTTACA	90.37	7.65	0.67	0	0.81		NA
		Mut GTTGGAATATGTAAGTGAAAGA	83.26	6.69	1	0
c.289-2005T>G	r.288_289ins288+1917_289-2006	WT TTGAGGAATCTTAAGTATTTTT	0	0	0	0	0.38		TATTTCCTTCAGTGATTTTACA	90.37	7.65	0.67	0	0.3		NA
		Mut TTGAGGAATCGTAAGTATTTTT	77.87	10.44	1	0
c.289-243G>T	r.288_289ins289-324_289-249	WT GGGAGGACTGGTAAGGATGGCA	86.47	9.68	1	0	0.38		CTGTAATTGTAGAACTCACAGC	80.66	2.76	0	0	0.37		NA
		Mut GGGAGGACTGGTAAGTATGGCA	91.49	10.65	1	5.48
c.888+789A>G	r.888_889ins888+710_888+784	WT TAAAGGGTAAATAAATGAACCA	78.58	5.83	1	0	0.63		GTTTGCCTGTAGATGGAGATGT	79.96	8.7	0.46	0	0.53		NA
		Mut TAAAGGGTAAGTAAATGAACCA	90.73	10.45	1	0
c.889-8392A>G	r.888_889ins889-8504_889-8397	WT GTTGGAATATTTAAGTGAAAGA	0	0	0	0	0.49		TTTCTTTTGCAGGTGCCTGTTG	99.17	12.78	0.99	8.54	0.34		NA
		Mut GTTGGAATATGTAAGTGAAAGA	74.34	7.96	0.85	0
c.889-7324A>G	r.888_889ins889-7403_889-7325	WT AGATAGACAGATAGGTATATAG	0	0	0	0	0.22		TTTCTTTCCCAGGGACAGCCAC	98.16	11.63	0.99	0	0.16		NA
		Mut AGATAGACAGGTAGGTATATAG	89.92	10.28	1	0
c.1260+1207T>G	r.1260_1261ins1260+1030_1260+1206	WT CCTCCCTTAGTTGAGTATCACT	0	0	0	0	0.9		TTTTCTCAGCAGGTGTTTAGTG	0	8.92	1	0	0.82		NA
		Mut CCTCCCTTAGGTGAGTATCACT	91.51	8.83	1	2.65
c.1393-1555C>G	r.1392_1393ins1393-1630_1393-1556	WT GGCTATGATACTAAGTGATAGG	0	0	0	0	0.94		TTATATGACTAGAAGTGAAGAT	76.45	5.09	0	5.56	0.87		NA
		Mut GGCTATGATAGTAAGTGATAGG	79.05	8.65	1	2.84
c.1393-1533C>G	r.1392_1393ins1393-1630_1393-1534	WT AATTTTTCAGCTATGTTACATA	0	0	0	0	0.97		TTATATGACTAGAAGTGAAGAT	76.45	5.09	0	5.53	0.97		NA
		Mut AATTTTTCAGGTATGTTACATA	89.83	9.8	1	0.69
c.1393-592A>G	r.1392_1393ins1393-672_1393-597	WT AATTAAACTAGTAAATACAAAG	0	0.65	0	0	0.9		AATGTTCTTCAGGCAAAATGCA	81.63	6.21	0.59	3.73	0.92		NA
		Mut AATTAAACTAGTAAGTACAAAG	79.35	8.78	1	0.96
c.1393-523A>T	r.1392_1393ins1393-672_1393-525	WT CTAAAATTGGGAATGTATCTTA	0	0	0	0	0.5		AATGTTCTTCAGGCAAAATGCA	81.63	6.21	0.59	3.73	0.39		NA
		Mut CTAAAATTGGGTATGTATCTTA	76.74	7.43	1	0
c.1527+675C>T	r.1527_1528ins1527+558_1527+673	WT GTGATTACAGGCATGAGCCCCC	81.7	0	0	0	0.87		ATTTTGAGACAGGGTCTTGCTC	0	2.34	0	0	0.65		NA
		Mut GTGATTACAGGTATGAGCCCCC	84.5	9.46	1	5.2
c.1527+1159C>T	r.1527_1528ins1527+1104_1527+1157	WT GCAGCATCAAGCAAGGTTTCTT	79.45	0	0	0	0.98		TGTCTTTCATAGGATGACATGT	85.59	10.19	0.95	3.41	0.58		NA
		Mut GCAGCATCAAGTAAGGTTTCTT	82.85	7.66	0.92	0
c.1527+1167C>G	r.1527_1528ins1527+1104_1527+1162	WT AGCAAGGTTTCTTATCGTTTTG	0	0.28	0	0	0.72		TGTCTTTCATAGGATGACATGT	85.59	10.19	0.95	4.05	0.58		NA
		Mut AGCAAGGTTTGTTATCGTTTTG	79.64	7.81	0.57	0
c.1527+1205T>G	r.1527_1528ins1527+1104_1527+1204	WT TTAAAAAGTGTTAAGGTGCTTT	0	0	0	0	0.88		TGTCTTTCATAGGATGACATGT	85.59	10.19	0.95	3.63	0.44		NA
		Mut TTAAAAAGTGGTAAGGTGCTTT	83.42	8.37	0.99	0
c.1721+542A>G	r.1721_1722ins1721+362_1721+537	WT GGAGGAAAATGTAAATGTGTAA	74.93	2.37	0.53	0	0.91		CTGTTTTTTCAGTTTTTTGAAC	88.91	5.92	0	0	0.59		NA
		Mut GGAGGAAAATGTAAGTGTGTAA	87.08	8.62	0.99	2.01
c.4773-11427A>G	r.4772_4773 ins[4773-11515_4773-11428;a>g]	WT CTCATAAGAAGTGAGTGATGTG	80.45	7.97	0.93	1.53	0.45		TTAAATATTTAGGATGGAGTCC	70.18	5.74	0	0	0.53		NA
		Mut CTCATAAGAGGTGAGTGATGTG	92.58	10.03	1	3.83
c.5547-456G>T	r.5546_5547ins5547-538_5547-458	WT TTTGATGAAGGGAAGGGCCATC	0	0	0	0	0.93		TTTAACCTTCAGTTTGTAGGGT	89.61	8.39	0.68	2.21	0.98		NA
		Mut TTTGATGAAGGTAAGGGCCATC	94.67	10.51	1	3.4							2.21
c.5547-363T>G	r.5546_5547ins[5547-538_5547-363;u>g]	WT TGCTAAAAATGTATGGTGTGCC	71.89	3.37	0	0	0.44		TTTAACCTTCAGTTTGTAGGGT	89.61	8.39	0.68	2.21	0.5		NA
		Mut TGCTAAAAAGGTATGGTGTGCC	84.5	9.26	0.96	2.21							2.21
c.5749+267A>G	r.5749_5750ins[5749+155_5749+267;a>g]	WT CACTTACAAAGTATTTTCTTCA	0	0.86	0	0	0.51		CTGTAACTGAAGGAACTCTGAA	75.57	1.24	0	0	0.49		NA
		Mut CACTTACAAGGTATTTTCTTCA	77.13	7.64	0.41	0
c.5749+332A>G	r.5749_5750ins5749+155_5749+331	WT TTAAAAAGTGTTAAGGTGCTTT	0	0	0	0	0.75		CTGTAACTGAAGGAACTCTGAA	75.57	1.24	0	0	0.44		NA
		Mut TTAAAAAGTGGTAAGGTGCTTT	86.69	10.16	1	2.39
c.5749+335_5749+338dup	r.5749_5750ins5749+155_5749+335	WT GTCCACATAAGTATCCATGTTG	0	0	0	0	0.53		CTGTAACTGAAGGAACTCTGAA	75.57	1.24	0	0	0.49		0
		Mut GTCCACATAAGTAAGTATCCATGTTG	83.74	8.07	0.98	0										58,54 and 38,05
c.7127-768G>T	r.7126_7127ins7127-816_7127-770	WT GAGAGGTACGGGAAGTGGCCTG	0	0	0	0	0.84		CTTTGTGTTTAGCTGACCCTCC	78.16	8.3	0.69	7.39	0.76		NA
		Mut GAGAGGTACGGTAAGTGGCCTG	90.78	11.81	0.99	3.84
c.7908-356C>G	r.7907_7908ins7908-391_7908-359	WT CTAAGCGCATGTCAGTATACAA	77.5	2.02	0	0	0.54		TGTTTTGCACAGATCCTAAATT	90.55	10.34	0.95	8.58	0.3		NA
		Mut CTAAGCGCATGTGAGTATACAA	83.02	7.83	0.97	0
c.7908-321del	r.7907_7908ins7908-391_7908-322	WT ACTAAAACATGCTAAGTAGCAGA	0	0	0	0	0.96		TGTTTTGCACAGATCCTAAATT	90.55	10.34	0.95	7.63	0.98		NA
		Mut ACTAAAACATGTAAGTAGCAGA	87.39	8.31	0.98	2.14
c.7908-321C>G	r.7907_7908ins7908-391_7908-322	WT CTAAAACATGCTAAGTAGCAGA	0	0	0	0	0.99		TGTTTTGCACAGATCCTAAATT	90.55	10.34	0.95	7.74	0.99		NA
		Mut CTAAAACATGGTAAGTAGCAGA	91.18	11.01	0.99	3.29
c.60+27385T>A	r.60_61ins60+27387_60+27596	ATTCAGCCTGGTAAGTAACCTG	91.49	10.65	1	3.38	0.45		WT TTTATTTTCCTGGTTGAATATA	0	0	0	0	0.29		0
									Mut TTTATTTTCCAGGTTGAATATA	99.57	9.85	1	3.93			46.93
c.288+545A>G	r.288_289ins288+546_288+660	CTGGAACATGGTAAGAGTTTAT	85.85	9.48	1	0	0.57		WT GGTTTCCTGTAAGTTGTTACCA	0	0	0	0	0.79		NA
									Mut GGTTTCCTGTAGGTTGTTACCA	85.21	11.09	1	3.5
c.289-327T>C	r.288_289ins289-324_289-249	GGGAGGACTGGTAAGGATGGCA	86.47	9.68	1	0	0.38		WT CTGTAATTGTAGAACTCACAGC	80.66	2.76	0	0	0.48		NA
									Mut CTGTAATTGCAGAACTCACAGC	86.84	3.62	0	1.24
c.289-308G>C	r.288_289ins[289-324_289-309;g>c;289-307_289-249]	GGGAGGACTGGTAAGGATGGCA	86.47	9.68	1	0	0.29		WT CTGTAATTGTAGAACTCACAGC	80.66	2.76	0	0	0.29		NA
									Mut CTGTAATTGTAGAACTCACAGC	80.66	2.76	0	1.09
c.888+651T>A	r.888_889ins888+653_888+784	ACATTAAAGGGTAAATAAATGA	78.58	5.83	1	0	0.15		WT TTGCTGCTTTTGGAGAAATACT	0	0	0	0	0.66		0
									Mut TTGCTGCTTTAGGAGAAATACT	88.17	8.47	0.89	7.19			62.29
c.1260+1604A>G	r.1260_1261ins1260+1605_1260+1646	TGGCACTGCTGTAAGTGGCTGA	75.42	8.56	0.96	1.79	0.75		WT TTTTGTCTACAACTGACTACAT	0	0	0	0	0.76		NA
									Mut TTTTGTCTACAGCTGACTACAT	91.74	8.26	0.92	4.21
c.1392+744T>G	r.1392_1393ins1392+745_1392+824	TTCTGTGGCTGTAAGTATGACC	75.42	8.56	0.94	2.66	0.55		WT TCTGCTTCTTATTTTCTATTAT	0	0	0	0	0.9		NA
									Mut TCTGCTTCTTAGTTTCTATTAT	77.64	7.86	0.95	6.13
c.1392+754T>G	r.1392_1393ins1392+755_1392+824	TTCTGTGGCTGTAAGTATGACC	75.42	8.56	0.94	2.71	0.49		WT TTTTGTCTACAACTGACTACAT	0	0	0	0	0.72		NA
									Mut TTTTGTCTACAGCTGACTACAT	83.81	6.28	0.9	7.37
c.1392+755T>A	r.1392_1393ins1392+755_1392+824	TTCTGTGGCTGTAAGTATGACC	75.42	8.56	0.94	2.34	0.55		WT TTTCTATTATTGGCTGCTGTCG	0	0	0	0	0.99		0
									Mut TTTCTATTATAGGCTGCTGTCG	90.81	10.33	0.99	11.21			35.97
c.3198-330A>G	r.3197_3198ins3198-329_3198-214	TTTGTAGAAAGTAAGTATTACC	87.56	9.72	0.99	3.01	0.92		WT TTTTTCCCCCAAATATTTTCAA	0	0	0	0	0.99		NA
									Mut TTTTTCCCCCAGATATTTTCAA	92.67	12.75	1	10.49
c.3198-314G>A	r.3197_3198ins3198-312_3198-246	CTGATTTAAGGTAGCCATTTTG	71.14	7.58	0.8	0	0.12		WT TTCAATCCATGGGTGGTTGAAT	0	0	0	0	0.96		0
									Mut TTCAATCCATAGGTGGTTGAAT	84.36	9.05	0.95	2.73			53.55
c.3975-2638T>G	r.3974_3975ins[u>g;3975-2637_3975-2561]	CAGCAATGACGTAAGTGTCCAA	83.63	10.93	0.99	0	0.25		WT CTTGCTTTGCAGTCCATGCTAA	90.57	6.87	0.76	3.43	0.26		NA
									Mut CTTGCTTTGCAGGCCATGCTAA	96.82	8.22	0.93	7.92
c.5750-1178_5750-1163del	r.5749_5750ins5750-1150_5750-1007	AGTTAAAATGGTAAATTTTGTG	79.03	6.41	0.88	0	NA		WT GCTTTGTTACAGAATTTCAGTT	85.54	4.91	0.52	0	0.29		NA
									Mut GCTTTGTTACAGAATTTCAGTT	85.54	6.92	0.73	0
c.5750-1163G>T	r.5749_5750ins5750-1150_5750-1007	AGTTAAAATGGTAAATTTTGTG	79.03	6.41	0.88	0	NA		WT GCTTTGTTACAGAATTTCAGTT	85.54	4.91	0.52	0	0.28		NA
									Mut GCTTTGTTACAGAATTTCAGTT	91.14	6.26	0.84	2.29
c.5750-281T>G	r.5749_5750ins5750-280_5750-108	CTGATTCTAGGTAATAGTCTTT	78.15	6.84	0.53	0	0.26		WT ATTTCCTTTTATAATGAGAATA	0	0	0	0	0.5		NA
									Mut ATTTCCTTTTAGAATGAGAATA	82.23	8.13	0.91	4.95
c.5750-279A>G	r.5749_5750ins5750-278_5750-108	CTGATTCTAGGTAATAGTCTTT	78.15	6.84	0.53	0	0.26		WT TTCCTTTTATAATGAGAATAAA	0	0	0	0	0.38		NA
									Mut TTCCTTTTATAGTGAGAATAAA	83.6	7.21	0.93	2.27
c.5750-279_5750-278del	r.5749_5750ins5750-276_5750-108	CTGATTCTAGGTAATAGTCTTT	78.15	6.84	0.53	0	0.33		WT TCCTTTTATAATGAGAATAAAA	0	0	0	0	0.62		NA
									Mut TCCTTTTATAGAGAATAAAA	85.96	7.72	0.89	3.91
c.5750-177A>C	r.5749_5750ins5750-174_5750-108	CTGATTCTAGGTAATAGTCTTT	78.15	6.84	0.53	0	0.48		WT ACTTTCTTCAAGGACTGTTCTT	86.29	6.33	0	0	0.67		NA
									Mut ACTTTCTTCCAGGACTGTTCTT	96.26	9.32	0.91	1.38
Table S4a. Prediction of 5' and 3' splice sites by in-silico tools of the NF1 deep intronic variants reported in the UAB dataset (deep intronic variants that lead to an intronic sequence being “exonized” with the novel [or enhanced cryptic] splice acceptor/donor and a cryptic splice donor/acceptor).
Note: In sequences, 5' and 3' splice sites are underlined; and the variant nucleotide and the corresponding wild type nucleotide are highlighted in red.

## Sheet: Table S4b
c.HGVS		5' novel/enhanced cryptic splice donor site							5' canonical splice donor site								Branch point
	r.HGVS	Sequence	SpliceSiteFider-like	MaxEntScan	NNSPLICE	SpliceFinder	SpliceAI Δscore (Donor Gain)		Sequence		SpliceSiteFider-like	MaxEntScan	NNSPLICE	SpliceFinder	SpliceAI Δscore (Donor Loss)		Alamut
c.6579+26C>G	r.6579_6580ins6579+1_6579+25	WT TGATAAGAAACTAAGTTAAAAT	0	0	0	0	1		WT	GATCATGGAGGTATAGAAGCC	0	7.13	0.41	0	0.81		NA
		Mut TGATAAGAAAGTAAGTTAAAAT	87.56	9.72	0.96	1			Mut		0	7.13	0.41	0
c.6579+31T>G	r.6579_6580ins6579+1_6579+30	WT AGAAACTAAGTTAAAATCTTTT	0	0	0	0	1		WT	GATCATGGAGGTATAGAAGCC	0	7.13	0.41	0	0.62		NA
		Mut AGAAACTAAGGTAAAATCTTTT	82.21	8.38	0.92	1.87			Mut		0	7.13	0.41	0.54
c.8050+86A>G	r.8050_8051ins8050+1_8050+85	WT AGAATTCTTTATAAGGGATAGA	0	0	0	0	0.72		WT	TTACCTGCAAAGTAAATAAATG	75.41	4.06	0.63	0	0.1		NA
		Mut AGAATTCTTTGTAAGGGATAGA	0	3.89	0.42	0			Mut		75.41	4.06	0.63	0
c.8050+91_8050+92insTAT	r.8050_8051ins8050+1_8050+90	WT TCTTTATAAGGGATAGACTTG	0	0	0	0	1		WT	TTACCTGCAAAGTAAATAAATG	75.41	4.06	0.63	0	0.92		0
		Mut TCTTTATAAGGTATGATAGACTTG	84.19	9.11	0.95	1.05			Mut		75.41	4.06	0.63	0			33.68
c.8050+92G>T	r.8050_8051ins8050+1_8050+90	WT TCTTTATAAGGGATAGACTTGT	0	0	0	0	1		WT	TTACCTGCAAAGTAAATAAATG	75.41	4.06	0.63	0	0.83		NA
		Mut TCTTTATAAGGTATAGACTTGT	72.35	7.98	0.64	3.27			Mut		75.41	4.06	0.63	0
c.HGVS		3' novel/enhanced cryptic splice acceptor site							3' canonical splice acceptor site								Branch point
	r.HGVS	Sequence	SpliceSiteFider-like	MaxEntScan	NNSPLICE	SpliceFinder	SpliceAI Δscore (Acceptor Gain)		Sequence		SpliceSiteFider-like	MaxEntScan	NNSPLICE	SpliceFinder	SpliceAI Δscore (Donor Loss)		Alamut
c.1261-21T>G	r.1260_1261ins1261-20_1261-1	WT TTTTCTTCCTATTGGTCTTTGT	0	0	0	0	0.99		WT	GTTTTTCTCTAGTCCGCATTG	86.03	8.94	0.98	5.3	0.62		NA
		Mut TTTTCTTCCTAGTGGTCTTTGT	84.06	7.94	0.94	7.18			Mut		86.03	8.94	0.99	3.79
c.1642-449A>G	r.1642_1643ins1642-448_1642-1	WT TTTCTGTTACAAGAGACTTTGT	0	0	0	0	0.88		WT	TAAAAAATTCAGGCTCTGCTGG	75.81	4.83	0	1.4	NA		NA
		Mut TTTCTGTTACAGGAGACTTTGT	96.99	10.92	0.95	1.05			Mut		75.81	4.83	0	1.4
c.1722-26T>C	r.1721_1722ins1722-43_1722-27;u>c;1722-25_1722-1]	WT TATCTGCATTAGGTTATTGATGATGCTAGTAACAATGAAC	75.25	5.3	0.43	1.52	0.46		WT	ATGTTACTGCAGCTCACAAAT	85.36	5.54	0	0	0.5		NA
		Mut TATCTGCATTAGGTTATTGATGATGCTAGCAACAATGAAC	75.25	5.3	0.43	2.04			Mut		85.36	5.54	0	0
c.4515-21T>C	r.[4514_4515ins4515-14_4515-1,4514_4515ins4515-17_4515-1]	WT TTTTCTAAGTAGTTTGCTGTAT	0	3.8	0.92	0	NA		WT	TGCTGTATCTAGGGATCATAAA	83.4	2.55	0.49	0			NA
		Mut TTTTCCAAGTAGTTTGCTGTAT	0	3.85	0.89	0
		WT TTTTTTTCTAAGTAGTTTGCTG	82.08	3.12	0	0	0.14		Mut		83.4	2.55	0.71	0	0.41
		Mut TTTTTTTCCAAGTAGTTTGCTG	82.08	3.07	0	0
Table S4b. Prediction of 5' and 3' splice sites by in-silico tools of the NF1 deep intronic variants reported in the UAB dataset (deep intronic variants that lead to replacement of the canonical splice donor/acceptor with a novel splice donor/acceptor or splice donor/acceptor with predicted increased strength).
Note: In sequences, 5' and 3' splice sites are underlined; and the variant nucleotide and the corresponding wild type nucleotide are highlighted in red.

## Sheet: Table S4c
c.HGVS		5' canonical splice donor site								3' canonical splice acceptor site								Branch point
	r.HGVS	Sequence		SpliceSiteFider-like	MaxEntScan	NNSPLICE	SpliceFinder	SpliceAI Δscore (Donor Loss)		Sequence		SpliceSiteFider-like	MaxEntScan	NNSPLICE	SpliceFinder	SpliceAI Δscore (Acceptor Loss)		Alamut
c.889-21C>A	r.[889_1062del,=]	WT	TGATCTTAAGGTAACATGCTTA	81.67	8.92	0.93	0	0.18		WT	TGAATTCTGTAGAAGTTATTTC	80.01	3.66	0.64	0	0.35		0
		Mut		81.67	8.92	0.93	0			Mut		80.01	3.66	0.47	0			38.47
c.1062+60A>G	r.[889_1062del,=]	WT	TGATCTTAAGGTAACATGCTTA	81.67	8.92	0.93	0	0.08		WT	TGAATTCTGTAGAAGTTATTTC	80.01	3.66	0.64	0	0.09		NA
		Mut		81.67	8.92	0.93	0			Mut		80.01	3.66	0.64	0
c.5206-38A>G	r.5206_5546del	WT	CGAGTTTACGGTAGGTTTTTTA	80.7	10.15	0.97	1.86	0.01		WT	ACCACTTTCCAGGTTGGTTCTA	83.54	5.95	0.81	3.63	0.03		NA
		Mut		80.7	10.15	0.97	1.86			Mut		83.54	5.95	0.81	3.83
Table S4c. Prediction of 5' and 3' splice sites by in-silico tools of the NF1 deep intronic variants reported in the UAB dataset (deep intronic variants that lead to skipping of an exon with or without creating a novel splicing site).
Note: In sequences, 5' and 3' splice sites are underlined.

## Sheet: Table S4d
c.HGVS			5' splice donor site								3' splice acceptor site									Branch point
	r.HGVS		Sequence		SpliceSiteFider-like	MaxEntScan	NNSPLICE	SpliceFinder	SpliceAI Δscore (Donor Loss)		Sequence			SpliceSiteFider-like	MaxEntScan	NNSPLICE	SpliceFinder	SpliceAI Δscore (Acceptor Loss)		Alamut
c.1392+1288A>G	r.[1392_1393ins[1392+780_1392+824;1392+1289_1392+1327],1392_1393ins1392+1289_1392+1327]	r.1392+824	TTCTGTGGCTGTAAGTATGACC		75.42	8.56	0.94	2.66	NA		c.1392+780	WT	TCACATGATCAGATGCCAACCA	0	4.24	0	0	NA		NA
		r.1392+1327	TTCAGTACAGGTATAAGTTAAT		81.67	8.92	0.93	0	0.94		c.1392+1289	WT	ACTTTTTTTTAAGTTGAAGAAA	0	0	0	0	0.94		NA
												Mut	ACTTTTTTTTAGGTTGAAGAAA	88.48	8.47	0.99	0
Table S4d. Prediction of 5' and 3' splice sites by in-silico tools of the NF1 deep intronic variants reported in the UAB dataset (a deep intronic variant that leads to two non-continuous intronic sequences being “exonized” with the novel [or in-silico predicted increased-strength cryptic] splice acceptor/donor and a cryptic splice donor/acceptor).
Note: In sequences, 5' and 3' splice sites are underlined; and the variant nucleotide and the corresponding wild type nucleotide are highlighted in red.

## Sheet: Table S5
DNA change	UAB ID	Methods	Splicing Pattern 1
			Transcript I	Transcript I	Transcript II	Transcript II
				cryptic exon		cryptic exon
c.4110+937C>G	UAB-R6201	F	+	Low	+	+
		TA	54/92	2/92	19/92	17/92
c.4110+945A>G	UAB-R9122	F	+	Low	+	+
		TA	40/102	5/102	21/102	36/102
c.4110+973T>G	UAB-R729	F	+	Low	+	+
		TA	38/102	5/102	36/102	23/102
c.4110+2183G>T	UAB-R5162	F	+	Very low	+	+
		TA	33/97	0/97	15/97	49/97
c.4110+2424A>G	UAB-R5431	F	+	-	+	+
		TA	49/108	0/108	32/108	27/108
c.4173+278A>G	UAB-R1113	F	+	Low	+	+
		TA	25/83	0/83	30/83	28/83
c.4173+285A>G	UAB-R90453	F	+	Very Low	+	+
		TA	52/106	2/106	11/106	41/106
	UAB-R3514	F	+	Very Low	+	+
		TA	46/114	0/114	27/114	41/114
c.4173+1859T>G	UAB-R8392	F	+	Very Low	+	+
		TA	47/101	3/101	16/101	35/101
Table S5. Results of fragment analysis and cloning of the NF1 deep intronic variants flanking exon 31 [23a].
1 The peak is present and absent when described with "+" and "-", respectively. The peak is present, but at a very low level, when described as "Very Low".
Abbreviations: F - Fragment analysis; TA - Cloning.

## Sheet: Table S6
DNA change	UAB ID	Methods	Splicing Pattern 1
			NF1 transcript isoform I, excluding exon 31 [23a]					NF1 transcript isoform Iim including exon 31 [23a]
			wild-type	major cryptic exon (99bp)	minor cryptic exon (40bp)	minor cryptic exon (103bp)		wild-type	major cryptic exon (99bp)	minor cryptic exon (40bp)	minor cryptic exon (103bp)
c.4174-679G>A (mosaic)	UAB-R2603	F	+	+	Low	Low		+	+	Low	Low
		TA	59/93	11/93	0/93	1/93		12/93	8/93	2/93	0/93
c.4174-679G>A	UAB-R7963	F	+	+	+	+		+	+	+	+
		TA	35/108	21/108	9/108	3/108		15/108	18/108	3/108	4/108
c.4174-679G>A	UAB-R4034	F	+	+	+	+		+	+	+	+
		TA	40/103	14/103	2/103	2/103		27/103	14/103	2/103	2/103
Table S6. Results of fragment analysis and cloning of the NF1 deep intronic c.4174-679G>A variants.
1 The peak is present and absent when described with "+" and "-", respectively. The peak is present, but at a very low level, when described as "Very Low".
Abbreviations: F - Fragment analysis; TA - Cloning.

## Sheet: Table S7
Patient ID	DNA change1	Age	Gender	Family history2	CALMs	Freckling	Lisch nodules	Plexiform neurofibroma	Cutaneous neurofibroma	Subcutaenous neurofibroma	Spinal neurofibroma	OPG	Skeletal abnormalities	Does individual fulfill the NIH criteria?	Does individual fulfill the NIH criteria when family history is excluded as a criterion?	Development	Comments
UAB-R1141	c.60+27385T>A	5-8 years	M	UN	<6	NS	none	none	none	NS	N, UN	NS	none	-	-	normal	-
UAB-R404	c.288+545A>G	14-18 years	F	Familial (mother)	<6	NS	NS	NS	NS	NS	NS	NS	NS	-	-	NS	family history: UAB-R404's mother presenting with possible subcutaneous neurofibromas tested positive for the NF1 c.288+545A>G
UAB-R525	c.288+545A>G	5-8 years	F	Familial	present, no details	NS	present, no details	none	none	NS	NS	NS	none	+	+	developmental delay	-
UAB-R3597	c.288+545A>G	14-18 years	M	Familial	≥6	+ (right gr)	none	trunk, right leg	none	none	present, symptomatic	N, MRI	none	+	+	LD	vena cava
UAB-R3518	c.288+545A>G	≥19 years	F	UN (child)	≥6	none	none	none	none	none	present, asymptomatic	N, MRI	NS	+	+	normal	family history: UAB-R3518's 21-year-old-daughter presenting with >6 CALMs and one large hyperpigmented patch on right backshoulder tested positive for the NF1 c.288+545A>G
UAB-R3871	c.288+545A>G	≥19 years	F	Sporadic	<6	NS	NS	NS	2 - 6	NS	NS	N, UN	none	-	-	normal	breast cancer, symptomatic internal neurofibromas
UAB-R2107	c.288+1137C>T	≥19 years	F	Sporadic	<6	+ (bil gr, bil ax)	none	none	none	none	N, UN	yes by MRI, symptomatic	none	+	+	normal	-
UAB-R0917	c.288+1137C>T	≥19 years	F	Sporadic	≥6	+ (bil gr, bil ax)	+ (bil)	none	none	none	N, UN	N, UN	scoliosis	+	+	normal	hypertension
UAB-R3028	c.288+1139T>A	≥19 years	F	Familial	≥6	+ (bil gr, bil ax)	UN	head	none	none	N, UN	N, UN	none	+	+	normal	pulmonic stenosis
UAB-R3828	c.288+1139T>A	≥19 years	F	Familial	≥6	+ (bil gr, bil ax)	UN	none	2 - 6	none	present, symptomatic	N, UN	none	+	+	normal	mitral valve prolapse; family history: UAB-R3828's relative, i.e. 35-year-old man presenting with >6 CALMs, plexiform neurofibroma without hyperpigmentation on left foot/leg and dyslexia, tested also positive for the NF1 c.288+1139T>A
UAB-R5904	c.288+2025T>G	0-24 months	M	Familial (father)	≥6	none	none	none	none	none	NS	N, UN	none	+	-	normal	hypertension; family history: UAB-R5904's 32-years-old father presenting with >6 irregular CALMs, lisch nodules (reported by the individual), >100 cutaneous neurofibromas, 2-6 intradermal neurofibromas, plexiform neurofibroma on righ arm (visible from outside with hyperpigmentation, but not histopathologically confirmed), multiple symptomatic spinal tumors, history of LD and a possible Noonan-rel…
UAB-R1935	c.288+2025T>G	5-8 years	F	NS	NS	NS	NS	NS	NS	NS	NS	NS	NS	NS	NS	NS	paraclinoid aneurysm, but no other phenotypic data provided
UAB-R2673	c.289-2005T>G #	9-13 years	M	Familial (father)	≥6	+ (bil gr)	none	none	none	none	N, UN	N, MRI	scoliosis	+	+	normal with LD	pulmonic stenosis; family history: UAB-R2673's father presenting with 1-5 CALMs and freckling (bil ax) tested also positive for the NF1 c.289-2005T>G
UAB-R5562	c.289-327T>C	≥19 years	F	NS (mother & sibling)	<6	+ (bil ax)	none	none	none	none	present, symptomatic	N, UN	none	+	+	normal	mitral valve prolapse and asymptomatic internal neurofibromas; family history: three relatives of UAB-R5562 who tested positive for NF1 c.289-327T>C, presenting with the following phenotypes, i.e. 60-years-old woman (UAB-R5562's mother) with a single CALM and normal MRI results of the spine, 63.5-years-old woman with non-hodgkin lymphoma at age of 48 years and osteoporosis and 62-years-old woman …
UAB-R4352	c.289-308G>C	≥19 years	M	NS	<6	none	none	NS	none	NS	present, symptomatic	possible	none	-	-	normal	hypertension
UAB-R6577	c.289-243G>T	0-24 months	F	Sporadic (de novo)	≥6	none	UN	none	none	none	N, UN	N, UN	none	-	-	normal	renal artery stenosis, hypertension; family history: both UAB-R6577's parents were tested negative for the NF1 c.289-243G>T, however, the father was reported to have several subcutaneous tumors (without the histopatologhical confirmation) and a history of a lipoma (surgically removed), thus gonosomal mosaicism cannot be excluded
UAB-R047	c.888+651T>A	≥19 years	F	Sporadic (de novo)	present, no details	NS	NS	none	none	present, no details	NS	NS	none	+	+	developmental test not done	amenorrhea and asymptomatic internal neurofibromas; family hsitory: UAB-R047's parents did not carry this specific NF1 variant, but the mother was reported to have a single CALM and hypertension, thus gonosomal mosaicism cannot be excluded
UAB-R3212	c.888+789A>G	5-8 years	M	NS	≥6	+ (bil ax)	UN	none	none	NS	N, UN	N, UN	none	+	+	abnormal	-
UAB-R0255	c.888+789A>G	0-24 months	F	NS	≥6	none	UN	none	none	none	N, UN	N, UN	none	-	-	abnormal	pulmonic stenosis, macrocephaly
UAB-R629	c.888+789A>G	≥19 years	M	NS	≥6	present, no details	present, no details	head/neck, arm	present, no details	present, no details	NS	NS	pectus carinatum	+	+	normal	UAB-R629 was reported to have a schwannoma in the atecubital fossa, however no details, including the histological confirmation, was provided
UAB-R5894	c.889-8392A>G	5-8 years	M	NS	≥6	none	UN	none	none	none	N, UN	N, UN	none	-	-	LD	-
UAB-R5291	c.889-8392A>G	9-13 years	M	Familial (sibling)	≥6	+ (right gr, bil ax)	UN	none	none	NS	N, UN	N, UN	none	+	+	normal	-
UAB-R1025	c.889-8392A>G	14-18 years	F	UN	≥6	NS	NS	NS	NS	NS	NS	NS	NS	NS	NS	NS	no phenotypic data provided
UAB-R7144	c.889-8392A>G	2-4 years	F	Familial (mother)	≥6	+ (bil gr, right ax)	none	none	none	none	N, UN	N, UN	none	+	+	normal	family history: UAB-R7144's 40-year-old mother presenting with >6 CALMs, freckling (bil gr, bil ax) and LD tested positive for the NF1 c.889-8392A>G
UAB-R8552	c.889-7324A>G	0-24 months	M	Sporadic (de novo)	≥6	none	none	none	none	none	N, UN	N, UN	none	-	-	normal	SS; family history: both UAB-R8552's parents were tested negative for the NF1 c.889-7324A>G, but the mother was repored to have three CALMs, thus gonosomal mosaicism cannot be excluded
UAB-R3172	c.889-7324A>G	2-4 years	F	Sporadic (de novo)	≥6	+ (bil gr, bil ax)	none	none	none	none	N, UN	N, UN	none	+	+	normal	family history: both UAB-R3172's parents were tested negative for the NF1 c.889-7324A>G, but the mother was reported to have a single CALM with irregular margins on her back, thus gonosonaml mosaicism cannot be excluded
UAB-R8207	c.889-7324A>G	0-24 months	M	Sporadic (de novo)	≥6	+ (bil gr)	UN	none	none	none	N, UN	N, UN	none	+	+	normal	-
UAB-R3877	c.889-7324A>G	5-8 years	F	Familial	≥6	none	none	none	none	none	N, UN	N, UN	pectus excavatum	+	-	normal with SD	macrocephaly
UAB-R1008	c.889-7324A>G	14-18 years	F	UN	≥6	+ (bil gr, bil ax)	UN	none	none	none	N, MRI	N, UN	scoliosis	+	+	normal	-
UAB-R3008	c.889-7324A>G	≥19 years	M	Sporadic (de novo)	<6	+ (bil gr, bil ax)	+ (bil)	none	none	none	N, UN	N, UN	none	+	+	LD	macrocephaly
UAB-R2326	c.889-7324A>G	5-8 years	F	Familial (mother)	≥6	none	none	none	none	none	N, UN	N, UN	none	+	-	normal	family history: UAB-R2326's 42-year-old mother presenting with multiple CALMs also carries the NF1 c.889-7324A>G
UAB-R6981	c.889-7324A>G	≥19 years	F	Familial	≥6	NS	UN	NS	2 - 6	NS	present, asymptomatic	N, MRI	none	+	+	NS	extensive white matter disease, asymptomatic internal neurofibromas
UAB-R0912	c.889-7324A>G	5-8 years	M	UN	≥6	none	none	none	none	none	NS	N, UN	none	-	-	abnormal	-
UAB-R0822	c.889-21C>A	0-24 months	M	Sporadic	≥6	none	UN	none	none	NS	N, UN	N, UN	none	-	-	normal	-
UAB-R9497	c.1062+60A>G	9-13 years	F	Familial (mother)	≥6	none	none	none	none	none	N, UN	N, MRI	none	+	-	normal with SD	UAB-R9497 presented with several hypopigmented patches on upper chest; family history: UAB-R9497's mother presenting with no clinical signs of NF1 was tested positive for the NF1 c.1062+60A>G
UAB-R3352	c.1260+1207T>G	2-4 years	F	Sporadic (de novo)	≥6	+ (bil ax)	UN	none	NS	NS	N, UN	N, UN	none	+	+	normal	-
UAB-R8401	c.1260+1604A>G	≥19 years	F	Sporadic	≥6	+ (bil gr, bil ax)	+ (bil)	head	6 - 100	NS	N, UN	yes by MRI, no details	scoliosis	+	+	LD	2 - 6 intradermal neurofibromas
UAB-R5931	c.1260+1604A>G	0-24 months	M	UN	≥6	+ (right ax)	UN	none	none	NS	N, UN	N, UN	none	+	+	developmental test not done	CALMs restricted to a certain area of the body, without respect for the midline
UAB-R2432	c.1260+1604A>G	9-13 years	M	UN	≥6	+ (bil gr, bil ax)	NS	head	none	NS	NS	NS	none	+	+	NS	plexiform neurofibromas visible from outside; family history: UAB-R2432 was reported as a sporadic case, however, the UAB-R2432's father and paternal grandfather were reported as having CALMs and neurofibromas; the UAB-R2432's siblinges were tested negative for this particular NF1 variant; taking into account these dicrepancies, the UAB-R2432's family history is stated as unknown
UAB-R9052	c.1260+1604A>G	≥19 years	M	UN (child)	≥6	NS	NS	none	none	NS	N, UN	yes by MRI, asymptomatic	none	+	+	normal	family history: UAB-R9052's 17-years-old child presenting with >6 CALMs and freckling was tested positive for the NF1 c.1260+1604A>G
UAB-R3542	c.1260+1604A>G	0-24 months	F	Sporadic (de novo)	≥6	+ (bil ax)	none	none	none	none	N, UN	N, UN	none	+	+	possible developmental delay	tetralogy of Fallot
UAB-R1762	c.1260+1604A>G	2-4 years	M	Sporadic (de novo)	≥6	+ (bil ax)	UN	NS	6 - 100	NS	N, UN	N, UN	none	+	+	normal	-
UAB-R8772	c.1260+1604A>G	0-24 months	F	UN	≥6	+ (left ax)	UN	none	none	none	N, UN	N, UN	long bone dysplasia	+	+	normal	-
UAB-R8892	c.1260+1604A>G	≥19 years	F	UN	≥6	+ (bil gr, bil ax)	present, no details	none	none	none	N, UN	NS	none	+	+	normal	2 - 6 intradermal neurofibromas
UAB-R2473	c.1260+1604A>G	2-4 years	M	Sporadic	≥6	none	none	none	none	none	N, UN	N, UN	none	-	-	normal	-
UAB-R9393	c.1260+1604A>G	0-24 months	M	Sporadic (de novo)	≥6	none	none	none	none	none	N, UN	N, MRI	none	-	-	normal	family history: both UAB-R9393's parents were tested negative for the NF1 c.1260+1604A>G, however the mother was reported to have two CALMs, thus gonosomal mosaicism cannot be excluded
UAB-R6424	c.1260+1604A>G	5-8 years	F	Sporadic	≥6	none	UN	none	none	none	N, UN	N, UN	none	-	-	normal	mitral valve polapse, macrocephaly
UAB-R2364	c.1260+1604A>G	0-24 months	M	Sporadic	<6	none	none	none	none	none	N, UN	N, UN	pseudarthrosis	-	-	normal	-
UAB-R5225	c.1260+1604A>G	≥19 years	M	NS	NS	NS	NS	NS	NS	NS	NS	NS	NS	NS	NS	NS	no phenotypic data provided
UAB-R2255	c.1260+1604A>G	≥19 years	F	Familial (child)	>100	+ (bil gr)	+ (bil)	none	2 - 6	none	N, UN	N, MRI	none	+	+	normal	2 - 6 intradermal neurofibromas; family history: UAB-R2255's 5-year-old daughter presented with >6 CALMs and freckling (bil gr, bil ax, bil sub) was tested positive for the NF1 c.1260+1604A>G
UAB-R9155	c.1260+1604A>G	9-13 years	F	UN	≥6	+ (bil gr, bil ax)	NS	NS	NS	NS	NS	NS	NS	+	+	ADD, ADHD & LD	-
UAB-R1665	c.1260+1604A>G	0-24 months	M	Sporadic (de novo)	≥6	none	UN	none	none	none	N, UN	N, UN	none	-	-	normal	-
UAB-R8906	c.1260+1604A>G	2-4 years	F	Sporadic	≥6	+ (right ax)	none	NS	none	none	N, UN	N, UN	none	+	+	normal	-
UAB-R3616	c.1260+1604A>G	≥19 years	F	Sporadic	≥6	+ (bil gr, bil ax)	present, no details	trunk, abdomen	2 - 6	NS	N, UN	N, UN	none	+	+	developmental test not done	plexiform neurofibromas visible from outside
UAB-R3046	c.1260+1604A>G	≥19 years	F	Familial (children)	≥6	+ (bil gr, bil ax)	none	none	6 - 100	6 - 100	N, UN	N, UN	none	+	+	normal	6 - 100 intradermal neurofibromas; family history: UAB-R3046's 10-month and 2-year-old daughters, both presenting with >6 CALMs, tested positive for NF1 c.1260+1604A>G; the third 3-year-old daughter presenting with 1-5 "pigmented lesions on her right wrist" tested negative for this specific NF1 variant
UAB-R0296	c.1260+1604A>G	≥19 years	F	Familial (sibling)	<6	+ (bil gr, bil ax)	UN	NS	6 - 100	NS	N, UN	N, UN	NS	+	+	normal	hypertension; family history: UAB-R0296's 53-year-old sister presenting with >6 CALMs and freckling (bil gr, bil ax) tested positive for the NF1 c.1260+1604A>G
UAB-R1447	c.1260+1604A>G	≥19 years	F	Sporadic	≥6	+ (bil gr)	none	none	6 - 100	NS	N, UN	present, no details	none	+	+	normal	6 - 100 intradermal neurofibromas
UAB-R8197	c.1260+1604A>G	2-4 years	F	Sporadic	≥6	+ (bil ax)	none	none	none	none	N, MRI	yes by MRI, asymptomatic	none	+	+	SD	-
UAB-R7401	c.1260+1604A>G	2-4 years	F	Sporadic	≥6	+ (bil gr, bil ax)	UN	none	none	NS	N, UN	N, UN	none	+	+	NS	-
UAB-R8977	c.1261-21T>G	NS	NS	NS	NS	NS	NS	NS	NS	NS	NS	NS	NS	NS	NS	NS	no phenotypic data provided
UAB-R483	c.1392+744T>G	≥19 years	F	NS	present, no details	NS	none	trunk	NS	NS	NS	NS	none	+	+	normal	-
UAB-R6876	c.1392+754T>G	9-13 years	M	Familial	≥6	+ (bil gr, bil ax)	UN	right leg	2 - 6	NS	N, UN	N, UN	none	+	+	LD	-
UAB-R5708	c.1392+754T>G	9-13 years	F	Sporadic (de novo)	≥6	+ (right ax)	NS	none	none	none	N, UN	N, UN	none	+	+	normal	family history: both UAB-R5708's parents were tested negative for the NF1 c.1392+754T>G, however, the mother was reported to have a single CALM, thus gonosomal mosaicism cannot be excluded
UAB-R4781	c.1392+755T>A	0-24 months	M	Familial (mother)	≥6	+ (bil gr, bil ax)	none	none	none	NS	N, UN	N, UN	none	+	+	SD	macrocephaly; family history: UAB-R4781's 34-year-old mother presenting with >100 CALMs, freckling (bil ax) and 2-6 subcutaneous neurofibromas was tested positive for the NF1 c.1392+755T>A
UAB-R0316	c.1392+1288A>G	≥19 years	M	Sporadic (de novo)	<6	none	UN	present, no details	none	none	present, symptomatic	N, MRI	scoliosis	-	-	normal	internal neurofibromas, but not details available
UAB-R9071	c.1393-1555C>G	9-13 years	F	Familial (father & sibling)	≥6	NS	NS	NS	NS	NS	NS	NS	NS	+	-	NS	family history: UAB-R9071's father (no phenotypic data available) and 18-year-old brother presenting with >6 CALMs and freckling (bil gr) tested positive for the NF1 c.1393-1555C>G
UAB-R2815	c.1393-1555C>G	14-18 years	M	Sporadic	≥6	+ (bil gr, bil ax)	UN	none	none	none	N, UN	N, MRI	none	+	+	normal	-
UAB-R4797	c.1393-1555C>G	≥19 years	F	Familial	≥6	none	none	present	2 - 6	2 - 6	present, asymptomatic	N, UN	none	+	+	normal	plexiform of cervical spine
UAB-R4894	c.1393-1555C>G	0-24 months	M	Sporadic (de novo)	≥6	none	UN	none	none	none	N, UN	N, UN	UN	-	-	normal	family history: both UAB-R4894's parents were tested negative for the NF1 c.1393-1555C>G, however, the mother was reported to have two CALMs, thus gonosomal mocaisicm cannot be excluded
UAB-R5566	c.1393-1533C>G	2-4 years	M	Sporadic (de novo)	>100	+ (bil gr, bil ax)	none	none	none	none	N, UN	N, UN	none	+	+	LD	-
UAB-R6157	c.1393-1533C>G	0-24 months	F	Familial (father)	none	none	UN	none	none	none	N, UN	N, MRI	bilateral congenital dislocation of elbows	-	-	developmental test not done	SS; family history: UAB-R6157's 30-year-old father presenting with >6 CALMs and bilateral Lisch nodules tested positive for the NF1 c.1393-1533C>G
UAB-R3954	c.1393-592A>G	9-13 years	M	UN	≥6	+ (bil gr, bil ax)	+ (bil)	NS	2 - 6	NS	N, UN	N, UN	scoliosis	+	+	LD	-
UAB-R0196	c.1393-592A>G	≥19 years	F	Sporadic	<6	present, no details	UN	NS	only 1	only 1	NS	yes by MRI, asymptomatic	none	+	+	developmental test not done, but LD	SS
UAB-R8565	c.1393-592A>G	0-24 months	M	Sporadic (de novo)	≥6	+ (right gr, bil ax)	NS	NS	NS	NS	NS	NS	NS	+	+	NS	-
UAB-R6045	c.1393-592A>G	2-4 years	M	Sporadic	≥6	+ (bil gr, bil ax)	none	none	none	none	N, UN	yes by MRI, asymptomatic	scoliosis	+	+	ADD, ADHD & LD	brainstem glioma, 2 - 6 intradermal neurofibromas, macrocephaly
UAB-R3927	c.1393-523A>T	5-8 years	F	Familial (mother)	>100	+ (bil gr, bil ax)	+ (bil)	none	none	none	N, UN	yes by MRI, symptomatic	none	+	+	abnormal with LD & SD	brainstem glioma; family history: UAB-R3927's 34-year-old mother presenting with >6 CALMs, freckling (bil gr, bil ax), 6-99 cutaneous neurofibromas and a single plexiform neurofibroma on neck tested positive for NF1 c.1393-523A>T
UAB-R2655	c.1527+675C>T	0-24 months	M	Sporadic (de novo)	≥6	none	UN	none	none	none	N, UN	N, UN	tibial bowing	+	+	normal	family history: both UAB-R2655's parents were tested negative for the NF1 c.1527+675C>T, however, the mother was reported to have two typical CALMs, whereas the father four irregular CALMs, thus the gonosomal mosaicism cannot be excluded
UAB-R2395	c.1527+675C>T	2-4 years	M	Sporadic	≥6	+ (right gr, right ax)	none	none	none	NS	N, UN	N, UN	kyphosis	+	+	normal	-
UAB-R3457	c.1527+1159C>T	≥19 years	M	NS	present, no details	present, no details	NS	NS	NS	NS	NS	NS	NS	+	+	NS	-
UAB-R4002	c.1527+1167C>G	≥19 years	F	Sporadic	≥6	+ (bil ax)	UN	present, no details	>500	none	N, UN	N, UN	none	+	+	LD	100 - 500 intradermal neurofibromas
UAB-R0926	c.1527+1167C>G	14-18 years	F	Familial	≥6	none	none	none	none	none	N, UN	N, UN	none	+	-	normal	-
UAB-R376	c.1527+1205T>G	5-8 years	M	Familial (mother)	≥6	+ (right ax)	UN	none	none	NS	N, UN	N, UN	none	+	+	abnormal	-
UAB-R6512	c.1642-449A>G	0-24 months	M	Familial (father)	NS	NS	NS	NS	NS	NS	NS	NS	NS	NS	NS	NS	no phenotypic data provided
UAB-R2322	c.1642-449A>G	≥19 years	M	Sporadic (de novo)	<6	+ (bil gr, bil ax)	+ (bil)	none	100 - 500	6 - 100	present, symptomatic	N, UN	pectus excavatum	+	+	abnormal	6 - 100 intradermal neurofibromas, symptomatic internal neurofibromas
UAB-R4242	c.1642-449A>G	≥19 years	F	Sporadic (de novo)	≥6	+ (bil ax)	+ (left)	head, trunk	2 - 6	2 - 6	N, UN	yes by MRI, asymptomatic	scoliosis	+	+	LD	paraclinoid aneurysm, medullary glioma, >500 intradermal neurofibromas; family history: both UAB-R4242's parents were tested negative for the NF1 c.1642-449A>G, however, the phenotypic information was not available
UAB-R0043	c.1642-449A>G	14-18 years	F	Sporadic (de novo)	≥6	+ (bil ax)	NS	none	none	NS	N, UN	yes by MRI, symptomatic	NS	+	+	abnormal with LD	pheochromocytoma; family history: both UAB-R0043's parents were tested negative for the NF1 c.1642-449A>G, however, the phenotypic information was not available
UAB-R2773	c.1642-449A>G	5-8 years	M	Sporadic	≥6	+ (bil ax)	none	pelvis	NS	2 - 6	present, asymptomatic	yes by MRI, symptomatic	NS	+	+	normal	asyptomatic internal neurofibromas
UAB-R0365	c.1642-449A>G	0-24 months	M	Sporadic (de novo)	≥6	none	none	NS	none	none	NS	NS	NS	-	-	NS	family history: both UAB-R0365's parents were tested negative for the NF1 c.1642-449A>G, however, the mother was reported to have two CALMs, thus the gonosomal mosaicism cannot be excluded
UAB-R4446	c.1642-449A>G	≥19 years	M	Familial	≥6	+ (bil ax)	+ (bil)	none	6 - 100	6 - 100	N, UN	N, MRI	none	+	+	normal	2 - 6 intradermal neurofibromas
UAB-R0585	c.1642-449A>G	≥19 years	F	Familial	≥6	+ (bil gr, bil ax)	none	right arm, left leg	2 - 6	none	N, UN	yes by MRI, symptomatic	scoliosis	+	+	normal	SS, other than OPG glioma, but no details available; family history: UAB-R0585's aunt presenting with ~4 irregular CALMs, a single cutaneous neurofibroma and 2-6 intradermal neurofibromas was tested negative for the NF1 c.1642-449A>G
UAB-R4827	c.1642-449A>G	2-4 years	M	Sporadic	≥6	+ (right gr, left ax)	none	none	none	none	N, UN	N, MRI	bowing of tibia	+	+	abnormal with SD	-
UAB-R1637	c.1642-449A>G	2-4 years	M	UN	≥6	+ (bil gr, bil ax)	none	none	NS	possible, no details	N, UN	N, UN	none	+	+	SD	-
UAB-R6028	c.1642-449A>G	2-4 years	F	Sporadic	≥6	none	none	none	none	none	N, UN	NS	none	-	-	normal	-
UAB-R005	c.1642-449A>G	5-8 years	M	UN	present, no details	NS	present, no details	right leg	NS	NS	NS	NS	NS	+	+	normal	-
UAB-R7281	c.1721+542A>G	≥19 years	M	Familial	≥6	+ (bil ax)	+ (bil)	NS	6 - 100	NS	N, UN	N, MRI	none	+	+	LD	6 - 100 intradermal neurofibromas, macrocephaly
UAB-R3943	c.1721+542A>G	0-24 months	F	UN	≥6	none	none	none	none	NS	NS	N, UN	none	-	-	NS	SS; family history: UAB-R3943's twin sister was tested negative for the NF1 c.1721+542A>G
UAB-R9177	c.1722-26T>C	2-4 years	M	Familial	≥6	none	UN	none	none	none	N, UN	N, UN	none	+	-	normal	family history: UAB-R9177's 29-year-old mother and 6-month-old brother, both presenting only with >6 CALMs, tested positive for the NF1 c.1722-26T>C
UAB-R3375	c.3198-330A>G	5-8 years	M	Sporadic (de novo)	<6	none	UN	none	none	none	NS	N, MRI	pectus excavatum	-	-	normal	family history: UAB-R3375's mother presenting with >6 CALMs on right arm, freckling (right ax) and scoliosis tested negative for the NF1 c.3198-330A>G; of note, melanocytes from two CALMs were succesfully cultured and molecularly analyzed: a deep intronic deletion of 25 nucleotides, resulting in a deep intronic splice variant (c.4111-701_4111-677del) and a different second hit in each CALM were f…
UAB-R8038	c.3198-330A>G	NS	NS	NS	NS	NS	NS	NS	NS	NS	NS	NS	NS	NS	NS	NS	no phenotypic data provided
UAB-R6014	c.3198-314G>A	0-24 months	M	Familial	≥6	none	UN	none	none	none	N, UN	N, UN	none	+	-	normal	-
UAB-R2836	c.3198-314G>A	≥19 years	F	Sporadic	≥6	+ (bil gr, bil ax)	none	none	2 - 6	NS	N, UN	N, MRI	none	+	+	normal	2 - 6 intradermal neurofibromas, SS
UAB-R9207	c.3198-314G>A	5-8 years	NS	NS	NS	NS	NS	NS	NS	NS	NS	NS	NS	NS	NS	NS	no phenotypic data provided
UAB-R8277	c.3198-314G>A	≥19 years	F	Familial (mother, sibling & child)	≥6	+ (bil ax)	NS	NS	NS	NS	NS	NS	scoliosis	+	+	NS	headaches, motor decrease strength in left side
UAB-R3815	c.3198-314G>A	≥19 years	F	Familial (mother & sibling)	≥6	+ (bil ax)	UN	right arm	2 - 6	2 - 6	N, UN	N, UN	none	+	+	normal	2 - 6 intradermal neurofibromas
UAB-R4741	c.3975-2638T>G	9-13 years	M	Familial (father & sibling)	≥6	+ (bil gr)	none	none	none	NS	N, UN	N, UN	none	+	+	LD	family history: UAB-R4741's father and 15-year-old sister presenting with <6 very faintly pigmented CALMs with smooth borders, SS and LD, and multiple CALMs, respectively, tested positive for the NF1 c.3975-2638T>G
UAB-R3186	c.3975-2638T>G	≥19 years	F	UN (child)	<6	NS	+ (bil)	none	none	none	N, UN	N, UN	NS	-	-	NS	-
UAB-R6201	c.4110+937C>G	≥19 years	F	NS	<6	none	none	NS	none	NS	present, symptomatic	N, UN	none	-	-	normal	this specific NF1 c.4110+937C>G pathogenic variant was also observed in two additional unrelated individuals from the UAB dataset tested by NGS, i.e. UAB-R01511FN.204 (10.5-years old girl presenting with ≥6 typical CALMs; family history was not stated) and UAB-R59921FN.205 (sporadic case of 4-years-old boy presenting with ≥6 typical CALMs and bilateral axillary freckling)
UAB-R1926	c.4110+937C>G	0-24 months	M	Familial (father)	≥6	none	none	none	none	none	N, UN	N, UN	none	+	-	normal	family history: UAB-R1926's 35-year-old father presenting with 1-5 typical irregular CALMs/hyperpigmented areas was tested positive for the NF1 c.4110+937C>G
UAB-R6717	c.4110+937C>G	0-24 months	M	Sporadic	≥6	none	none	none	none	none	N, UN	N, UN	none	-	-	normal	-
UAB-R0338	c.4110+937C>G	14-18 years	F	UN	present, no details	NS	NS	NS	NS	NS	NS	NS	NS	-	-	NS	-
UAB-R2315	c.4110+937C>G	9-13 years	F	UN	≥6	none	none	none	none	none	N, MRI	N, MRI	scoliosis	-	-	ADD & LD	-
UAB-R9122	c.4110+945A>G	14-18 years	M	Familial	≥6	+ (bil gr, bil ax)	+ (bil)	NS	6 - 100	NS	N, UN	N, UN	none	+	+	abnormal with LD	6 - 100 intradermal neurofibromas; the NF1 c.4110+945A>G variant was also observed in an additional individual from the UAB datasettested by NGS, i.e. UAB-R19811FN.205
UAB-R4046	c.4110+945A>G	≥19 years	F	UN	>100	+ (bil gr, bil ax)	+ (bil)	none	100 - 500	NS	N, UN	yes by MRI, symptomatic	none	+	+	normal	-
UAB-R729	c.4110+973T>G #	≥19 years	F	Sporadic	≥6	+ (bil gr, bil ax)	NS	NS	6 - 100	NS	N, UN	N, MRI	scoliosis	+	+	normal	6 - 100 intradermal neurofibromas
UAB-R5162	c.4110+2183G>T #	5-8 years	F	Sporadic	≥6	none	none	none	none	NS	N, UN	N, UN	none	-	-	developmental test not done	-
UAB-R5431	c.4110+2424A>G #	9-13 years	F	UN	≥6	NS	UN	NS	none	NS	N, UN	N, UN	exostosis	-	-	normal	-
UAB-R1113	c.4110+4159A>G #	5-8 years	F	Familial	≥6	NS	none	none	none	none	present, asymptomatic	yes by MRI, asymptomatic	none	+	+	developmental test not done, but ADD & ADHD	ganglioneuroma, macrocephaly; this family was previously described in Kannu et al. (2013)
UAB-R0453	c.4110+4166A>G #	9-13 years	M	Sporadic (de novo)	≥6	none	none	none	none	none	N, UN	N, MRI	none	-	-	ADD & LD	family history: both UAB-R0453' parents were tested negative for the NF1 c.4110+4166A>G; UAB-R0453's 6-year-old sister presenting with eight CALMs was negative for the NF1 c.4110+4166A>G. This NF1 c.4110+4166A>G variant was also observed in an additional 6.5-years-old individual from the UAB dataset tested by NGS, UAB-R71101FN.101, presented with > 6 typical CALMs and bilateral freckling
UAB-R3514	c.4110+4166A>G #	≥19 years	M	Sporadic (de novo)	<6	+ (bil gr, bil ax)	UN	none	2 - 6	2 - 6	present, symptomatic	N, MRI	none	+	+	normal	2 - 6 intradermal neurofibromas
UAB-R8392	c.4111-3485T>G #	0-24 months	F	Familial (mother)	≥6	none	UN	none	none	none	N, UN	N, UN	none	+	-	normal	Noonan phenotype (SS, pulmonic stenosis); family history: UAB-R8932's 30-year-old mother presenting with >6 CALMs, freckling (bil gr, bil ax), SS and LD tested positive for the NF1 c.4111-3485T>G
UAB-R7963	c.4111-679G>A #	14-18 years	F	UN	≥6	+ (bil gr, bil ax)	+ (bil)	head, left hand	NS	NS	NS	N, UN	scoliosis	+	+	abnormal with developmental delay	mitral valve polapse
UAB-R4034	c.4111-679G>A #	≥19 years	F	Sporadic	≥6	+ (bil ax)	UN	none	none	none	N, UN	N, MRI	none	+	+	normal	Noonan phenotype (SS, LSE, HTL)
UAB-R6416	c.4111-679G>A #	5-8 years	M	UN	≥6	+ (bil gr, bil ax)	UN	left leg	2 - 6	2 - 6	present, symptomatic	N, UN	NS	+	+	LD	Noonan phenotype (LSE, MH), 6 - 100 intradermal neurofibromas
UAB-R5046	c.4111-679G>A #	2-4 years	M	UN	≥6	+ (bil gr, bil ax)	none	NS	none	none	N, UN	N, UN	none	+	+	normal	-
UAB-R3786	c.4111-679G>A #	≥19 years	M	Sporadic (de novo)	≥6	+ (bil ax)	none	none	100 - 500	2 - 6	N, MRI	N, MRI	none	+	+	normal	hypertension; family history: UAB-R3786's 3-year-old daughter presenting with >6 CALMs, right microphthalmia and a tuft of hair on the lower back was tested positive for the NF1 c.4111-679G>A; both UAB-R3786's parents were tested negative for this specific variant, however, the father was reported to have a single large irregular CALM, thus gonosomal mosaicism cannot be excluded
UAB-R2603	c.4111-679G>A # (mosaic)	5-8 years	F	Sporadic	≥6	+ (right gr, bil ax)	NS	none	2 - 6	NS	N, UN	N, UN	none	+	+	normal	mosaic in blood, VAF ~35%
UAB-R8343	c.4515-21T>C	5-8 years	M	Sporadic	present, no details	+ (left gr)	UN	none	none	NS	N, UN	N, UN	none	+	+	normal	This NF1 c.4515-21T>C was also observed in an additional 2-year-old individual from the UAB dataset tested by NGS presented with >6 CALMs; the splicing effect was confirmed by RNA-based approach.
UAB-R383	c.4773-11427A>G	9-13 years	M	Familial	present, no details	present, no details	present, no details	trunk	none	NS	NS	NS	none	+	+	developmental test not done	not specified
UAB-R8071	c.5206-38A>G	14-18 years	F	Sporadic	≥6	+ (bil ax)	none	none	none	NS	N, UN	N, UN	none	+	+	normal	-
UAB-R7577	c.5547-456G>T	0-24 months	F	Sporadic	≥6	NS	none	none	none	none	N, UN	N, UN	none	-	-	normal	-
UAB-R9732	c.5547-363T>G	≥19 years	M	Familial	≥6	NS	none	none	2 - 6	2 - 6	present, symptomatic	N, MRI	none	+	+	normal	transitional cell carcinoma (bladder), 2 - 6 intradermal neurofibromas
UAB-R7192	c.5547-363T>G	≥19 years	M	Sporadic	none	none	none	none	none	NS	present, symptomatic	N, MRI	none	-	-	ADD	SS
UAB-R1582	c.5547-363T>G	≥19 years	F	Sporadic	<6	none	+ (right)	none	none	none	present, asymptomatic	N, MRI	none	+	+	normal	-
UAB-R3494	c.5749+267A>G	0-24 months	M	Sporadic (de novo)	≥6	none	none	none	none	none	N, UN	N, UN	none	-	-	normal	family history: both UAB-R3497's parents were tested negative for the NF1 c.5749+267A>G, however, the father was reported to have a possible left Lisch nodule and the mother presented with an irregular birthmark, thus gonosomal mosaicism cannot be excluded
UAB-R4135	c.5749+267A>G	0-24 months	M	Sporadic (de novo)	≥6	none	none	none	none	none	N, UN	N, UN	none	-	-	normal	possible juvenile xanthogranuloma(s); family history: both UAB-R4135's parents were tested negative for the NF1 c.5749+267A>G, however, the father was reported to have a single typical CALM and the mother two typical CALMs, thus gonosomal mosaicism cannot be excluded
UAB-R921	c.5749+332A>G	NS	NS	NS	NS	NS	NS	NS	NS	NS	NS	NS	NS	NS	NS	NS	no phenotypic data provided
UAB-R018	c.5749+332A>G	14-18 years	F	Sporadic	≥6	+ (bil gr, bil ax)	UN	NS	none	NS	NS	NS	none	+	+	normal	adrenal gland tumor
UAB-R719	c.5749+332A>G	0-24 months	M	Familial (mother)	≥6	+ (bil ax)	UN	NS	none	NS	N, UN	N, UN	none	+	+	normal	family history: UAB-R719's 42-year-old mother presenting with >6 CALMs, freckling (bil ax), 6-99 cutaneous neurofibromas, 6-99 intradermal neurofibromas and 6-99 subcutaneous neurofibromas was tested positive for the NF1 c.5749+332A>G
UAB-R4811	c.5749+332A>G	14-18 years	F	UN	≥6	+ (bil gr, bil ax)	UN	none	none	NS	N, UN	N, UN	scoliosis	+	+	normal	-
UAB-R3731	c.5749+332A>G	5-8 years	M	Familial	<6	NS	UN	NS	NS	NS	NS	N, UN	none	-	-	normal with ADD	1 intradermal neurofibroma
UAB-R2241	c.5749+332A>G	≥19 years	F	NS	NS	NS	NS	NS	NS	NS	NS	NS	NS	NS	NS	NS	no phenotypic data provided
UAB-R8861	c.5749+332A>G	14-18 years	M	UN	≥6	+ (bil ax)	UN	none	6 - 100	NS	N, UN	N, MRI	none	+	+	normal	-
UAB-R7871	c.5749+332A>G	2-4 years	M	Sporadic	≥6	present, no details	UN	none	none	NS	N, UN	N, UN	none	+	+	developmental delay	-
UAB-R1802	c.5749+332A>G	5-8 years	F	UN	≥6	+ (bil gr, bil ax)	UN	NS	none	only 1	NS	NS	none	+	+	normal	-
UAB-R9812	c.5749+332A>G	≥19 years	F	Sporadic	≥6	+ (bil gr, bil ax)	+ (bil)	none	6 - 100	NS	N, UN	N, UN	none	+	+	normal	renal artery stenosis & hypertension, 2 - 6 intradermal neurofibromas
UAB-R0552	c.5749+332A>G	≥19 years	M	NS	present, no details	present, no details	NS	NS	NS	NS	NS	NS	NS	+	+	NS	-
UAB-R8723	c.5749+332A>G	2-4 years	M	UN	≥6	+ (bil gr, bil ax)	UN	none	none	NS	N, UN	N, UN	none	+	+	normal	-
UAB-R0633	c.5749+332A>G	2-4 years	M	Sporadic	≥6	+ (bil gr, bil ax)	+ (bil)	neck	NS	NS	N, UN	yes by MRI, asymptomatic	none	+	+	developmental test not done	JMML
UAB-R5753	c.5749+332A>G	0-24 months	F	Sporadic	≥6	present, no details	none	none	none	none	N, UN	N, MRI	none	+	+	normal	SS
UAB-R6714	c.5749+332A>G	0-24 months	M	Familial (mother)	≥6	none	none	none	none	none	N, UN	N, UN	none	+	-	abnormal	SS; family history: UAB-R6714's 20-year-old mother presenting with >100 CALMs, bilateral inguinal and axillary freckling, 100-500 cutaneous neurofibromas, 2-6 intradermal neurofibromas, plexiform neurofibroma with hyperpigmentation on trunk and LD, tested positive for the NF1 c.5749+332A>G		IMPORTANT: The mother of the patient UAB-R6714 was tested Positive for the variant c.5749+332A>G. She is a 20-year-old woman presenting with >100 CAL-spots, bilateral inguinal and axillary freckling, 100-500 cutaneous neurofibromas, 2-6 intradermal neurofibromas, plexiform neurofibroma with hyperpigmentation on trunk, and a learning disability. Could you please double check this individual in you…
UAB-R2124	c.5749+332A>G	2-4 years	F	Sporadic	≥6	+ (bil gr, bil ax)	NS	none	none	none	N, UN	N, UN	none	+	+	normal	-
UAB-R0534	c.5749+332A>G	5-8 years	NS	NS	NS	NS	NS	NS	NS	NS	NS	NS	NS	NS	NS	NS	no phenotypic data provided
UAB-R3364	c.5749+332A>G	0-24 months	F	Sporadic	≥6	none	none	none	none	none	N, UN	N, UN	none	-	-	normal	SS
UAB-R6194	c.5749+332A>G	14-18 years	F	UN	≥6	+ (bil gr, bil ax)	+ (bil)	none	6 - 100	none	N, UN	N, MRI	none	+	+	normal	-
UAB-R7595	c.5749+332A>G	≥19 years	F	Familial	≥6	+ (bil gr, bil ax)	+ (bil)	the entire lower segment, excluding the right lower leg, foot	100 - 500	NS	NS	present, no details	NS	+	+	NS	100 - 500 intradermal neurofibromas
UAB-R0665	c.5749+332A>G	5-8 years	M	Familial	≥6	+ (bil gr, bil ax)	+ (bil)	none	none	NS	N, UN	N, MRI	none	+	+	normal with ADD & ADHD	macrocephaly
UAB-R3606	c.5749+332A>G	14-18 years	F	Familial (mother & sibling)	≥6	+ (bil gr, bil ax)	+ (bil)	trunk, right arm, abdomen, pelvis	none	none	present, symptomatic	N, MRI	none	+	+	normal	2 - 6 intradermal neurofibromas; family history: UAB-R3603's 42-year-old mother presenting with >100 CALMs, freckling bil gr, bil ax), 100-500 cutaneous neurofibromas and 6-99 intradermal neurofibromas tested positive for the NF1 c.5749+332A>G; besides, this specific NF1 pathogenic variant was observed in two siblings of the proband, i.e. 9.5-year-old brother presenting with >6 CALMs, freckling (…
UAB-R0816	c.5749+332A>G	2-4 years	NS	NS	NS	NS	NS	NS	NS	NS	NS	NS	NS	NS	NS	NS	no phenotypic data provided
UAB-R1326	c.5749+332A>G	0-24 months	M	UN	≥6	none	UN	none	none	none	N, UN	N, UN	none	-	-	normal	-
UAB-R4136	c.5749+332A>G	0-24 months	M	Sporadic	≥6	none	none	none	none	none	N, UN	N, UN	none	-	-	normal	-
UAB-R0086	c.5749+332A>G	2-4 years	F	Sporadic	≥6	none	none	none	none	none	N, UN	N, UN	none	-	-	NS	-
UAB-R1607	c.5749+332A>G	0-24 months	F	Familial	≥6	none	NS	none	none	NS	N, UN	N, UN	NS	+	-	mild motor delay	SS
UAB-R9547	c.5749+332A>G	0-24 months	F	Familial	≥6	none	none	none	none	none	NS	NS	none	+	-	NS	-
UAB-R9487	c.5749+332A>G	≥19 years	F	Familial	<6	NS	+ (bil)	none	6 - 100	6 - 100	NS	N, UN	none	+	+	normal	6 - 100 intradermal neurofibromas
UAB-R8687	c.5749+332A>G	0-24 months	M	NS	<6	none	UN	none	NS	NS	N, UN	NS	none	-	-	normal	-
UAB-R3638	c.5749+332A>G	0-24 months	M	Sporadic	≥6	none	+ (left)	none	NS	NS	NS	NS	NS	+	+	normal	parents consanguinity
UAB-R8723	c.5749+332A>G	9-13 years	F	Familial (father)	≥6	+ (bil ax)	none	none	NS	NS	present, asymptomatic	N, UN	none	+	+	normal	family history: UAB-R8723's 34-year-old father presenting with >6 CALMs, freckling and 2-6 cutaneous neurofibromas also tested positive for the NF1 c.5749+332A>G
UAB-R0722	c.5749+335_5749+338dup	≥19 years	M	Sporadic	≥6	+ (bil gr, bil ax)	+ (bil)	none	6 - 100	NS	N, UN	N, MRI	scoliosis	+	+	normal	-
UAB-R2054	c.5750-1178_5750-1163del (mosaic)	0-24 months	M	Sporadic (de novo)	<6	none	none	none	none	none	N, UN	N, UN	scoliosis	-	-	normal	macrocephaly; family history: UAB-R2054's 3-year-old brother presenting with two CALMs and pulmonic stenosis was negative for the NF1 c.5750-1178_5750-1163del; both UAB-R2054's parents were tested negative for this specific NF1 variant, however, the mother was reported to have a single CALM, thus gonosomal mosaicism cannot be excluded
UAB-R555	c.5750-1163G>T	≥19 years	F	Familial	<6	NS	+ (bil)	neck	6 - 100	none	NS	N, UN	none	+	+	normal	not specified
UAB-R8417	c.5750-281T>G	0-24 months	M	Sporadic	≥6	none	none	none	none	none	N, UN	N, MRI	none	-	-	normal	-
UAB-R794	c.5750-279A>G	5-8 years	M	Familial	present, no details	present, no details	NS	none	present, no details	NS	NS	NS	choanal atresia	+	+	abnormal	this specific NF1 c.5750-279A>G pathogenic variant was also observed in two additional unrelated individuals from the UAB dataset tested by NGS, i.e. UAB-R9401FN.101 and UAB-R77801FN.203
UAB-R535	c.5750-279A>G	≥19 years	M	Familial (sibling)	present, no details	present, no details	NS	head, neck	none	present, no details	NS	NS	none	+	+	developmental test not done	neurological problems
UAB-R8472	c.[5363C>T;5750-279A>G]	0-24 months	M	Sporadic (de novo)	≥6	none	none	none	none	none	N, UN	NS	none	-	-	NS	family history: UAB-R8472's father presenting with a benign tumor in knee at 16 years old and no signs of NF1 tested positive for this specific NF1 missense variant 5363C>T, but negative for the deep intronic variant, while UAB-R8472's mother presenting with a large, swirly hyperpigmentated area on right arm and back was tested negative for both NF1 variants
UAB-R3894	c.5750-279A>G	2-4 years	F	Familial	<6	none	none	none	none	none	NS	N, UN	none	-	-	normal	-
UAB-R9496	c.5750-279A>G	≥19 years	F	Sporadic (de novo)	≥6	+ (bil ax)	present, no details	none	6 - 100	NS	N, UN	N, UN	NS	+	+	normal	family history: both UAB-R9496's parents were tested negative for this specific NF1 variant, however, the genetic testing was performed in the external laboratory
UAB-R9817	c.5750-279A>G	0-24 months	F	UN	≥6	none	UN	none	none	none	N, UN	N, UN	none	-	-	normal	-
UAB-R6142	c.5750-279A>G	5-8 years	M	Sporadic	≥6	+ (bil gr, bil ax)	none	none	none	NS	N, UN	N, MRI	none	+	+	abnormal	-
UAB-R0318	c.5750-279_5750-278del	2-4 years	F	Familial	≥6	none	none	none	none	none	N, UN	N, UN	none	+	-	normal	-
UAB-R061	c.5750-177A>C	NS	NS	NS	NS	NS	NS	NS	NS	NS	NS	NS	NS	NS	NS	NS	no phenotypic data provided
UAB-R4104	c.5750-177A>C	14-18 years	M	Sporadic (de novo)	≥6	+ (bil gr, bil ax)	none	none	none	none	N, UN	N, UN	pectus carinatum	+	+	developmental test not done, but ADD	Noonan phenotype (LSE, MH)
UAB-R9381	c.6579+26C>G	≥19 years	M	Sporadic	≥6	+ (bil gr, bil ax)	none	none	6 - 100	NS	N, MRI	N, MRI	none	+	+	normal	6 - 100 intradermal neurofibromas
UAB-R6613	c.6579+31T>G	≥19 years	F	Familial (mother)	NS	NS	NS	NS	NS	NS	NS	NS	NS	NS	NS	NS	family history: UAB-R6613's child was tested positive for the NF1 c.6579+31T>G, but no phenotypic data was available, similar as for the proband; this specific NF1 c.6579+31T>G variant was also observed in four unrelated individuals from the UAB dataset tested by NGS, i.e. UAB-R62001FN.201 (13-month-old boy with 8 typical CALMs, reported as sporadic de novo), UAB-R81411FN.204 (no phenotypic data …
UAB-R6623	c.6579+31T>G	0-24 months	M	Sporadic	≥6	none	UN	none	none	NS	N, MRI	yes by MRI, asymptomatic	none	+	+	abnormal & gross motor delay	hemangioma(s)
UAB-R2932	c.6579+31T>G	2-4 years	F	Sporadic	≥6	+ (bil ax)	UN	none	none	NS	N, UN	N, UN	NS	+	+	normal	-
UAB-R396	c.7127-768G>T	NS	NS	NS	NS	NS	NS	NS	NS	NS	NS	NS	NS	NS	NS	NS	no phenotypic data provided
UAB-R2476	c.7127-768G>T	≥19 years	F	Sporadic	≥6	+ (left gr, right ax)	none	pelvis	none	2 - 6	present, asymptomatic	N, MRI	none	+	+	LD	internal
UAB-R6591	c.7908-356C>G	≥19 years	F	Familial (mother)	≥6	+ (bil gr, bil ax)	none	NS	NS	NS	present, symptomatic	N, UN	none	+	+	normal	family history: UAB-R6591's 48-year-old mother presenting exclusively with 5 CALMs and child, but no phenotypic data was available, both tested positive for the NF1 c.7908-356C>G
UAB-R6381	c.7908-321del	5-8 years	M	Sporadic	≥6	+ (left gr, bil ax)	UN	none	none	NS	N, UN	N, UN	none	+	+	developmental test not done	-
UAB-R491	c.7908-321C>G	NS	NS	NS	NS	NS	NS	NS	NS	NS	NS	NS	NS	NS	NS	NS	no phenotypic data provided
UAB-R6531	c.7908-321C>G	≥19 years	F	Sporadic	NS	NS	NS	NS	NS	NS	NS	NS	NS	NS	NS	NS	no phenotypic data provided
UAB-R2277	c.7908-321C>G	5-8 years	M	Sporadic	≥6	+ (bil gr, bil ax)	none	none	none	none	N, UN	N, UN	none	+	+	normal	-
UAB-R5637	c.7908-321C>G	0-24 months	F	Sporadic	≥6	+ (right ax)	UN	none	none	none	N, UN	N, UN	none	+	+	normal	-
UAB-R387	c.8050+86A>G	9-13 years	M	UN	≥6	+ (bil ax)	UN	NS	6 - 100	NS	NS	N, UN	none	+	+	abnormal	2 - 6 intradermal neurofibromas
UAB-R5827	c.8050+86A>G	≥19 years	M	Familial	≥6	+ (right gr)	NS	none	2 - 6	none	N, UN	N, UN	none	+	+	developmental test not done	2 - 6 intradermal neurofibromas; family history: UAB-R5827's 20-month-old daughter presenting with >6 CALMs and 4.5-year-old son presenting with >6 CALMs, pectus excavatum and SD both tested positive for the NF1 c.8050+86A>G
UAB-R2677	c.8050+86A>G	5-8 years	F	Familial	≥6	+ (bil gr, bil ax)	UN	buttock	NS	NS	N, UN	N, UN	none	+	+	normal	1 intradermal neurofibroma, SS, macrocephaly
UAB-R2813	c.8050+86A>G	≥19 years	F	UN	present, no details	present, no details	NS	NS	NS	NS	NS	NS	NS	+	+	NS	-
UAB-R3783	c.8050+91_8050+92insTAT	≥19 years	M	Sporadic (child)	present, no details	NS	present, no details	NS	NS	NS	NS	NS	NS	+	+	NS	family history: UAB-R3783's 3-year-old daughter presenting with >6 CALMs tested positive for the NF1 c.8050+91_8050+92insTAT
UAB-R0337	c.8050+92G>T	9-13 years	F	Familial (sibling)	≥6	+ (bil gr, bil ax)	UN	NS	only 1	none	NS	NS	NS	+	+	abnormal with ADD, ADHD & LD	-
UAB-R2148	c.8050+92G>T	9-13 years	F	UN	≥6	+ (bil gr, bil ax)	UN	UN	none	none	present, asymptomatic	yes, symptomatic	UN	+	+	UN	mild dysmoprhy, mild ptosis on the right side, a mass on left posterior hip
Table S7. Clinical details for 200 unrelated individuals from the UAB cohort carrying one of the NF1 deep intronic (likely) pathogenic variants.
Abbreviations: F - female; M - male; NS - not specified; i.e. no value provided on the phenotypic checklist; UN - unknown; CALMs - café-au-lait macules; bil - bilateral; gr - groin; ax - axillary; OPG - optic pathway glioma; HTL - hypertelorism; MH - midface hypoplasia; LPH - low posterior hairline; SHWN - short webbed neck; SS - short stature: ADD - attention deficit disorder; ADHD - attention d…
1 For the variants highlighted with # the effect at the RNA and protein levels has been reported as minor with the NF1 NM_00267.3 transcript (see details in Table S1 for the NM_001042492.2 NF1 transcript effect).
2 A total of 31 unrelated individuals were proven to have a de novo variant, with both parents not carrying this particular variant in the blood as shown by testing, however, the formal confirmation of paternity/maternity by identity testing was not performed.

[truncated: 2 more sheets: Table S8, Table S9]
